# Supplementary material for: Effects of Formal Metal Oxidation State on the Preferred Structure Types in Binuclear Actinide Carbonyl Derivatives: Predicted Tetramerization of Carbon Monoxide to a Bridging Squarate Group in Uranium Chemistry
Source: J Phys Chem A. 2026 Feb 27;130(10):2071–9. doi: 10.1021/acs.jpca.5c07951 (PMC12990112; doi:10.1021/acs.jpca.5c07951)
Supplement: Supplementary file 2 [file jp5c07951_si_002.xyz]

38
COT2U2CO2----01T
  U     -0.513633   -0.825625    4.332050
  H      1.199858   -1.205042    1.375463
  C      1.110689   -0.537920    2.247499
  C      1.491468    0.431886    5.523763
  C      1.914705   -0.969832    3.338487
  C      2.071845   -0.567082    4.694459
  H      2.469001   -1.893635    3.109791
  H      2.718656   -1.255603    5.261158
  H      1.801258    0.329987    6.575467
  C      0.128494    0.471091    2.063398
  H     -0.350710    0.418939    1.072678
  C      0.503407    1.437835    5.343424
  H      0.241742    1.944838    6.286013
  C     -0.304984    1.859096    4.255540
  H     -1.037497    2.627157    4.549981
  C     -0.457852    1.457411    2.900307
  H     -1.281132    1.990322    2.400107
  U     -3.059625   -0.927184    4.430024
  H     -5.652354   -1.417625    6.573946
  C     -5.401284   -0.889947    5.640551
  C     -3.988131    1.536465    3.683658
  C     -4.874929    0.410585    5.877828
  C     -4.294299    1.419486    5.065242
  H     -4.826572    0.651909    6.951678
  H     -3.922972    2.273594    5.654133
  H     -3.436875    2.463471    3.457757
  C     -5.567358   -1.714338    4.493207
  H     -5.914349   -2.726734    4.753600
  C     -4.141148    0.710867    2.537259
  H     -3.678151    1.147875    1.637896
  C     -4.673395   -0.582883    2.296827
  H     -4.511123   -0.922402    1.261334
  C     -5.265469   -1.587593    3.108998
  H     -5.437404   -2.525788    2.558558
  C     -1.855701   -2.691314    3.798332
  C     -1.803209   -1.765532    6.069390
  O     -0.706609   -3.114730    3.596726
  O     -0.639431   -1.948933    6.460710
38
COT2U2CO2----02T
  U     -0.149397   -0.289771    3.543736
  H      1.627100    1.628881    1.304910
  C      1.446275    1.501049    2.383924
  C      1.678768   -0.009047    5.466808
  C      2.283434    0.504287    2.957434
  C      2.383073   -0.114497    4.235685
  H      2.952852    0.041455    2.214967
  H      3.113309   -0.938959    4.242684
  H      2.004569   -0.765299    6.197858
  C      0.353058    2.280449    2.849165
  H     -0.098931    2.890901    2.050587
  C      0.570700    0.748930    5.925656
  H      0.248590    0.458810    6.938351
  C     -0.282706    1.718965    5.337601
  H     -1.109308    2.007098    6.005610
  C     -0.367789    2.358039    4.068858
  H     -1.244634    3.020691    3.993319
  U     -2.449822   -1.276386    3.956530
  H     -3.355680    0.829771    6.620241
  C     -3.756113    0.247897    5.774243
  C     -4.520289   -0.427596    2.497152
  C     -3.778714    0.996920    4.565122
  C     -4.104425    0.726124    3.209704
  H     -3.393033    2.019105    4.701996
  H     -3.910289    1.585652    2.548491
  H     -4.555727   -0.263098    1.408869
  C     -4.042562   -1.095970    6.129850
  H     -3.800900   -1.316992    7.182115
  C     -4.785557   -1.780328    2.846976
  H     -4.960110   -2.413344    1.962999
  C     -4.751960   -2.537172    4.051975
  H     -4.907659   -3.613173    3.873602
  C     -4.448031   -2.253758    5.412322
  H     -4.425691   -3.163058    6.033397
  C     -1.372290   -1.549256    1.986903
  O     -0.387459   -1.247430    1.303389
  C     -0.418532   -2.378353    4.365276
  O     -1.216115   -3.224249    4.784284
38
COT2U2CO2----03S
  U     -0.128984   -0.355865    3.618399
  H      1.538509    1.512887    1.261188
  C      1.380830    1.433694    2.348258
  C      1.713709    0.056839    5.488736
  C      2.269374    0.502749    2.955555
  C      2.411706   -0.059787    4.254646
  H      2.946539    0.035354    2.222892
  H      3.171293   -0.857391    4.280598
  H      2.069649   -0.665343    6.240014
  C      0.270688    2.197466    2.796900
  H     -0.217982    2.755603    1.982092
  C      0.592220    0.803603    5.935968
  H      0.292004    0.544575    6.963630
  C     -0.284130    1.736666    5.324284
  H     -1.109347    2.028560    5.993330
  C     -0.415284    2.314360    4.032476
  H     -1.312562    2.948925    3.949990
  U     -2.445866   -1.266283    3.912446
  H     -3.307282    0.764017    6.657168
  C     -3.721601    0.211390    5.798079
  C     -4.525182   -0.348629    2.502085
  C     -3.752722    0.995042    4.612718
  C     -4.091238    0.774379    3.251986
  H     -3.350312    2.007446    4.777082
  H     -3.895870    1.654830    2.619135
  H     -4.571715   -0.145642    1.420626
  C     -4.017777   -1.138913    6.114090
  H     -3.769610   -1.397657    7.156072
  C     -4.798983   -1.708854    2.811239
  H     -4.985699   -2.313856    1.910010
  C     -4.755733   -2.502694    3.992026
  H     -4.922831   -3.571386    3.782107
  C     -4.438025   -2.266182    5.359106
  H     -4.415638   -3.197162    5.946967
  C     -1.293609   -1.597112    1.995530
  O     -0.280538   -1.311832    1.355919
  C     -0.472238   -2.429550    4.451415
  O     -1.307756   -3.236957    4.857828
38
COT2U2CO2----04S
  U     -0.471014   -0.861970    4.347413
  H      1.240448   -1.184433    1.376030
  C      1.137565   -0.523319    2.251107
  C      1.498071    0.432042    5.540500
  C      1.962883   -0.930030    3.334604
  C      2.103889   -0.542540    4.696345
  H      2.544982   -1.835171    3.098482
  H      2.769552   -1.220283    5.254631
  H      1.808549    0.323721    6.591482
  C      0.124523    0.456723    2.080746
  H     -0.362466    0.396440    1.094291
  C      0.501535    1.428687    5.364927
  H      0.233960    1.930510    6.308611
  C     -0.308474    1.840846    4.276067
  H     -1.052107    2.598004    4.572711
  C     -0.465038    1.435611    2.923646
  H     -1.301893    1.954755    2.430766
  U     -3.083818   -0.949104    4.401996
  H     -5.665925   -1.384183    6.584020
  C     -5.413427   -0.864606    5.646303
  C     -3.975164    1.518988    3.664134
  C     -4.868457    0.427869    5.873548
  C     -4.265655    1.415197    5.051284
  H     -4.810598    0.676035    6.945384
  H     -3.872156    2.265342    5.631425
  H     -3.408687    2.434583    3.428484
  C     -5.585013   -1.698569    4.505550
  H     -5.934638   -2.707566    4.776163
  C     -4.169634    0.700950    2.517713
  H     -3.718175    1.132931    1.609754
  C     -4.726782   -0.582842    2.285654
  H     -4.591658   -0.923076    1.246443
  C     -5.304605   -1.582397    3.113724
  H     -5.493811   -2.521932    2.571255
  C     -1.844502   -2.693796    3.764178
  C     -1.827067   -1.783392    6.048180
  O     -0.685829   -3.105008    3.579125
  O     -0.664433   -1.961943    6.450563
38
COT2U2CO2----05Q
  U     -0.081456   -0.315182    3.595315
  H      1.587172    1.661368    1.298908
  C      1.431153    1.527442    2.381323
  C      1.790022    0.031036    5.466268
  C      2.301942    0.547239    2.934285
  C      2.453878   -0.065903    4.212260
  H      2.964795    0.100445    2.176203
  H      3.204585   -0.872005    4.198908
  H      2.162674   -0.707088    6.193384
  C      0.321260    2.265921    2.867706
  H     -0.168453    2.863529    2.082011
  C      0.673415    0.759648    5.951413
  H      0.393162    0.472145    6.977252
  C     -0.229654    1.693561    5.378854
  H     -1.046523    1.960690    6.067385
  C     -0.374064    2.314780    4.105617
  H     -1.276687    2.943688    4.049912
  U     -2.503486   -1.295982    3.933308
  H     -3.368830    0.829113    6.586933
  C     -3.778838    0.247760    5.745266
  C     -4.562308   -0.424760    2.466554
  C     -3.797830    0.993050    4.532398
  C     -4.130602    0.724110    3.177901
  H     -3.400419    2.011174    4.666522
  H     -3.928610    1.581242    2.515799
  H     -4.605227   -0.261672    1.378414
  C     -4.086347   -1.089162    6.109467
  H     -3.850216   -1.309178    7.163037
  C     -4.841854   -1.772575    2.823906
  H     -5.024953   -2.408538    1.943543
  C     -4.818764   -2.523799    4.033571
  H     -4.991297   -3.598105    3.859719
  C     -4.512124   -2.241106    5.394221
  H     -4.505342   -3.149809    6.016813
  C     -1.353817   -1.576103    1.981303
  O     -0.289157   -1.385385    1.393420
  C     -0.425826   -2.385109    4.491243
  O     -1.263368   -3.239188    4.782248
38
COT2U2CO2----06Q
  U     -0.485387   -0.792172    4.402628
  H      1.036946   -1.291772    1.346086
  C      1.018987   -0.604287    2.206710
  C      1.635728    0.437122    5.426677
  C      1.871831   -1.036915    3.259307
  C      2.125196   -0.604824    4.592401
  H      2.384455   -1.982381    3.022666
  H      2.789095   -1.296902    5.135052
  H      2.011344    0.354712    6.458492
  C      0.057067    0.428377    2.059616
  H     -0.482169    0.371708    1.100655
  C      0.664693    1.464333    5.283730
  H      0.479959    2.002104    6.227444
  C     -0.202868    1.879568    4.240075
  H     -0.896768    2.672742    4.560251
  C     -0.449428    1.448519    2.908361
  H     -1.291407    1.988176    2.448462
  U     -3.125342   -0.941919    4.520575
  H     -5.837877   -1.538099    6.448959
  C     -5.528758   -0.975655    5.553624
  C     -3.988932    1.506596    3.791768
  C     -5.064273    0.332546    5.869377
  C     -4.426430    1.365364    5.136782
  H     -5.114040    0.546151    6.948736
  H     -4.116228    2.208795    5.774239
  H     -3.418238    2.435998    3.635062
  C     -5.602993   -1.767495    4.369279
  H     -5.956470   -2.790477    4.575346
  C     -4.054669    0.713027    2.609647
  H     -3.520019    1.177847    1.765806
  C     -4.589579   -0.559078    2.272575
  H     -4.374347   -0.850553    1.232333
  C     -5.233087   -1.588397    3.007000
  H     -5.375572   -2.504544    2.412352
  C     -1.819022   -2.706447    3.848322
  C     -1.781424   -1.361946    6.338047
  O     -0.664509   -3.122364    3.719487
  O     -0.620536   -1.504382    6.729311
38
COT2U2CO2----07T
  U      0.452971   -1.095126    3.203426
  H      3.633763    0.083380    2.180473
  C      2.797877    0.270569    2.875311
  C      0.857166   -0.163277    5.670179
  C      2.946611   -0.426167    4.104112
  C      2.144292   -0.601448    5.264353
  H      3.870565   -1.027620    4.138885
  H      2.586701   -1.313309    5.980440
  H      0.529280   -0.626539    6.614454
  C      1.786231    1.084158    2.295304
  H      2.019193    1.370631    1.256560
  C     -0.162556    0.651219    5.092005
  H     -1.043697    0.764270    5.756366
  C     -0.310910    1.355458    3.858173
  H     -1.283542    1.881014    3.778522
  C      0.499483    1.527702    2.697348
  H     -0.037450    2.056266    1.893435
  U     -2.707046   -0.565774    3.984136
  H     -4.004976   -1.474536    7.077100
  C     -4.259506   -0.941671    6.146539
  C     -4.271443    1.652648    3.898504
  C     -3.915866    0.436570    6.203536
  C     -3.908233    1.509107    5.267155
  H     -3.485447    0.723627    7.177132
  H     -3.476511    2.432654    5.687431
  H     -4.048532    2.658138    3.505446
  C     -4.744883   -1.821603    5.139021
  H     -4.770922   -2.869678    5.474650
  C     -4.762526    0.772652    2.895807
  H     -4.804466    1.250908    1.903813
  C     -5.106324   -0.607100    2.839701
  H     -5.346394   -0.936820    1.817199
  C     -5.100102   -1.681597    3.769656
  H     -5.331204   -2.648336    3.295658
  C     -1.436131   -2.305193    4.040645
  C     -1.714008   -1.209265    2.183533
  O     -0.425358   -3.075275    3.854021
  O     -0.793763   -1.610538    1.384004
38
COT2U2CO2----08Q
  U      0.574033    0.604025    4.227172
  H      1.581561   -1.560705    1.776782
  C      1.951109   -0.830849    2.515853
  C      2.816650    0.357537    5.624010
  C      2.213413   -1.424446    3.786211
  C      2.588556   -0.932049    5.067438
  H      1.999813   -2.506040    3.796775
  H      2.592355   -1.724538    5.834112
  H      2.954736    0.324108    6.717508
  C      1.995626    0.497468    1.997297
  H      1.648722    0.551141    0.952207
  C      2.804574    1.690792    5.118258
  H      2.938035    2.444443    5.912248
  C      2.597213    2.278560    3.836152
  H      2.607954    3.380741    3.872314
  C      2.277961    1.781324    2.542016
  H      2.096119    2.591262    1.816140
  U     -3.893134    0.039082    4.517077
  H     -5.359664   -2.249138    6.675177
  C     -5.454400   -1.811782    5.667945
  C     -6.238090    0.567235    3.316269
  C     -6.195630   -0.596997    5.673698
  C     -6.525529    0.386273    4.697239
  H     -6.541380   -0.319911    6.683304
  H     -7.071579    1.241203    5.129769
  H     -6.610005    1.532687    2.935217
  C     -4.695983   -2.520460    4.698179
  H     -4.160252   -3.380692    5.132344
  C     -5.464103   -0.131446    2.352220
  H     -5.374946    0.424026    1.404438
  C     -4.666245   -1.310324    2.364009
  H     -4.114338   -1.454671    1.420495
  C     -4.353626   -2.305006    3.334767
  H     -3.620652   -3.039864    2.962563
  C     -1.657012    1.204877    4.109719
  O     -2.843649    1.808771    3.858581
  C     -1.474602    0.348636    5.271738
  O     -2.483592    0.129207    6.150347
38
COT2U2CO2----09S
  U      0.327516    0.419167    4.832348
  H      0.178595    0.022283    1.469752
  C      0.889358    0.046563    2.310389
  C      2.543540   -1.128937    5.084026
  C      1.036621   -1.227596    2.935521
  C      1.745705   -1.718791    4.069957
  H      0.414661   -2.002811    2.461431
  H      1.540436   -2.783740    4.261909
  H      2.812435   -1.846542    5.876190
  C      1.392150    1.356424    2.560000
  H      0.977834    2.102790    1.864070
  C      2.951667    0.199400    5.394277
  H      3.468189    0.266644    6.366291
  C      2.804739    1.473427    4.768715
  H      3.236439    2.289353    5.371836
  C      2.189897    1.945648    3.574239
  H      2.251176    3.041738    3.475883
  U     -3.396233   -0.157932    4.562769
  H     -5.576649   -1.909035    6.626569
  C     -5.483038   -1.469500    5.619854
  C     -5.451482    0.991617    3.231233
  C     -5.829293   -0.087500    5.598303
  C     -5.831504    0.927273    4.597744
  H     -6.134329    0.290487    6.588621
  H     -6.131032    1.910536    4.997143
  H     -5.521372    2.014068    2.827963
  C     -4.934035   -2.381288    4.683178
  H     -4.699997   -3.355965    5.139331
  C     -4.824151    0.101390    2.320970
  H     -4.529024    0.602247    1.384682
  C     -4.377831   -1.250496    2.372692
  H     -3.830009   -1.555194    1.466651
  C     -4.437089   -2.281018    3.355094
  H     -3.912546   -3.195792    3.034084
  C     -1.252350   -0.888319    5.640273
  O     -2.262245   -1.576933    5.962084
  O     -2.674259    1.965986    4.090506
  C     -1.534630    1.517548    4.402508
40
COT2U2CO2----10T
  U     -0.012964    0.548182    4.728020
  H     -0.401992   -1.487680    1.988477
  C      0.341469   -0.881004    2.528891
  C      2.581219   -0.115371    5.018173
  C      1.006959   -1.619974    3.549777
  C      1.949970   -1.305910    4.566538
  H      0.654702   -2.662266    3.611291
  H      2.152384   -2.164324    5.227635
  H      3.158098   -0.269744    5.944722
  C      0.363531    0.473504    2.089631
  H     -0.369834    0.668416    1.291096
  C      2.553180    1.252170    4.619032
  H      3.113609    1.904825    5.308346
  C      1.919169    1.982651    3.572471
  H      2.098123    3.067097    3.650717
  C      1.025184    1.656270    2.515825
  H      0.678838    2.548246    1.970100
  U     -3.488715    0.184198    4.926690
  H     -5.174871   -2.388735    6.520188
  C     -5.087857   -1.871791    5.551188
  C     -5.549996    0.659031    3.273038
  C     -5.942340   -0.739540    5.463226
  C     -6.134257    0.308943    4.520152
  H     -6.530877   -0.587282    6.382913
  H     -6.836777    1.076550    4.884277
  H     -5.910414    1.629773    2.896064
  C     -4.064216   -2.422022    4.733066
  H     -3.542685   -3.260462    5.222461
  C     -4.526945    0.105816    2.456081
  H     -4.278577    0.753810    1.599830
  C     -3.665143   -1.021510    2.546641
  H     -2.920038   -1.044648    1.735416
  C     -3.472141   -2.068786    3.489630
  H     -2.612489   -2.709218    3.235648
  C     -1.475154    0.214666    6.274904
  C     -1.723729    1.834308    4.937517
  O     -2.569346    0.134845    6.956166
  O     -2.902070    2.318351    5.150594


40
COT2U2CO3----01T
  U     -1.169147    1.524759    0.133272
  U     -2.191571    0.191719   -1.825812
  C     -3.379227    1.037976    0.087472
  O     -4.327562    0.568963   -0.534025
  C     -2.356984    2.688021   -1.387021
  O     -3.065394    2.972241   -2.306493
  C     -1.731030   -1.095816    0.064315
  O     -1.501968   -1.682966    1.058984
  H     -0.943462   -3.062476   -1.989304
  C     -1.236972   -2.196185   -2.602636
  C     -0.907625    0.864137   -4.107219
  C     -0.164822   -1.286057   -2.801095
  C     -2.628344   -2.195467   -2.898155
  C     -2.281588    0.839571   -4.458592
  C     -0.031034   -0.012443   -3.411940
  H      0.757932   -1.611691   -2.295214
  H      0.968819    0.424377   -3.261699
  H     -0.424908    1.818408   -4.372296
  H      0.281293   -0.031254    2.916425
  C      0.392925    0.829352    2.238608
  C     -0.319538    3.910537    0.904107
  C     -0.404522    1.936505    2.635913
  C      1.179682    0.523240    1.098875
  C      0.487691    3.606946   -0.226947
  C     -0.697730    3.215488    2.084295
  H     -0.997809    1.725291    3.539995
  H     -1.468254    3.753165    2.659303
  H     -0.859247    4.863195    0.788747
  H      1.538105   -0.518623    1.106956
  H      0.431118    4.389621   -0.999471
  H     -3.155249   -3.042641   -2.431765
  H     -2.610969    1.782917   -4.920189
  C     -3.514224   -1.292771   -3.543942
  H     -4.568737   -1.595577   -3.445520
  C     -3.367490   -0.037907   -4.199056
  H     -4.335968    0.394749   -4.496083
  C      1.522274    1.202807   -0.100910
  H      2.086925    0.562338   -0.797342
  C      1.245888    2.483857   -0.646244
  H      1.645106    2.604301   -1.666106
40
COT2U2CO3----02S
  U     -0.666526    0.990695   -0.088690
  U     -0.577504   -0.546800   -2.059840
  C     -2.564104   -1.110205   -0.924454
  O     -3.529477   -1.387538   -0.317910
  C     -2.030611    1.371965   -1.823265
  O     -2.392307    1.098988   -2.951965
  C      0.301551    1.761079   -1.983991
  O      0.560644    1.611176   -3.159870
  H      2.825412   -0.377816   -1.348002
  C      2.022082   -1.056020   -1.675805
  C     -0.235718   -2.451859   -3.852768
  C      1.893012   -1.114930   -3.080862
  C      1.285394   -1.602291   -0.576800
  C      0.208868   -2.530728   -0.453896
  C      0.931058   -1.647083   -3.982455
  H      2.602269   -0.443761   -3.589361
  H      1.672593   -1.269652    0.399234
  H      1.077905   -1.282984   -5.011499
  H      0.365953    4.129549    0.721496
  C     -0.054711    3.226288    1.188949
  C     -2.463162    0.898157    1.937126
  C      0.950391    2.305682    1.590868
  C     -1.471852    3.192553    1.126752
  C     -2.468412    2.226618    1.436845
  C      0.953970    0.983209    2.109250
  H      1.965154    2.672941    1.369220
  H     -1.890736    4.077892    0.624227
  H     -3.472309    2.550622    1.121642
  H      1.974974    0.582731    2.220765
  H     -0.783328   -2.559708   -4.803169
  C     -0.044379    0.019035    2.413536
  H      0.387837   -0.950950    2.710230
  C     -1.460691   -0.020723    2.341016
  H     -1.871893   -1.014343    2.580125
  C     -0.667228   -3.167257   -1.365541
  H     -1.455718   -3.739340   -0.851664
  C     -0.885043   -3.105373   -2.771174
  H     -1.807070   -3.623519   -3.077252
  H     -3.463724    0.439156    1.911662
  H     -0.065257   -2.719316    0.595690
40
COT2U2CO3----03T
  U     -2.474376    0.797427   -0.684294
  U      0.228781   -1.397341   -1.614219
  C     -2.076784   -1.355142   -0.614311
  O     -1.579765   -2.502488   -0.586968
  C     -0.899740    0.321639   -2.507364
  O     -1.639724    1.278246   -2.818301
  C     -0.649053    0.035638    0.256577
  O      0.368468   -0.604711    0.600391
  C     -2.894563    3.267972    0.294620
  C     -5.128123    1.044162   -1.035065
  C     -4.190698    0.251711    1.294458
  C     -3.689397    3.231302   -0.882986
  C     -4.615725    2.308190   -1.435077
  C     -4.943916    0.191538    0.088574
  H     -3.463133    4.063281   -1.569126
  H     -4.940591    2.591676   -2.449197
  H     -5.454985   -0.776265   -0.034184
  H     -5.751963    0.578504   -1.815587
  H      2.731530    0.447434   -3.154290
  C      2.388374   -0.585044   -2.981380
  C      1.899223   -3.505065   -1.236456
  C      1.475284   -1.025746   -3.974725
  C      2.871531   -1.121793   -1.756407
  C      2.680980   -2.336656   -1.040090
  C      0.947100   -3.919929   -2.203156
  H      3.492247   -0.401851   -1.198885
  H      3.188442   -2.329584   -0.062565
  H      1.949551   -4.191961   -0.376109
  H      1.281657   -0.255240   -4.737018
  H      0.430383   -4.848441   -1.913425
  H     -2.195177    4.120077    0.302507
  H     -4.265199   -0.676942    1.880894
  C      0.650702   -2.170345   -4.144804
  H     -0.030859   -2.072032   -5.004469
  C      0.421129   -3.359821   -3.401573
  H     -0.403601   -3.961576   -3.816778
  C     -2.711164    2.409780    1.414287
  H     -1.901229    2.754661    2.076193
  C     -3.264709    1.170880    1.843568
  H     -2.784230    0.792618    2.758955
40
COT2U2CO3----04S
  U     -0.988900    1.346010    0.563665
  U     -0.394042   -1.437780   -1.524359
  C     -0.417515   -0.743896    0.805394
  O     -0.247846   -1.993353    0.689511
  C     -2.236072   -0.280214   -0.186235
  O     -2.600693   -1.319383   -0.794366
  C     -1.112430    0.883786   -1.562185
  O     -1.241718    0.335171   -2.695886
  H      2.090098    2.626308    1.518364
  C      1.006663    2.815597    1.590824
  C     -2.096927    3.803968    0.510838
  C      0.419944    2.172474    2.715442
  C      0.515004    3.565931    0.485070
  C     -0.769120    3.988235    0.043344
  C     -0.907239    1.993106    3.188593
  H      1.156291    1.605303    3.306657
  H      1.309728    3.816336   -0.236280
  H     -0.733209    4.490405   -0.936173
  H      0.961594   -0.469147   -4.611836
  C      0.888464   -1.332254   -3.931612
  C     -0.652689   -3.952933   -2.356137
  C     -0.277430   -2.096564   -4.171424
  C      1.875813   -1.295671   -2.912935
  C      0.435962   -4.036624   -1.447755
  C     -0.948403   -3.146610   -3.490845
  H     -0.884285   -1.677989   -4.989717
  H     -1.949222   -3.349983   -3.904588
  H     -1.476985   -4.636551   -2.096988
  C      1.606091   -3.276520   -1.215925
  H      2.107363   -3.567892   -0.279712
  C      2.174760   -2.106597   -1.782929
  H      3.010120   -1.708198   -1.184594
  C     -2.686282    3.118350    1.609095
  H     -3.786290    3.098473    1.549510
  C     -2.193958    2.372544    2.718650
  H     -3.006618    1.917775    3.307720
  H     -2.849092    4.192676   -0.193797
  H     -0.957763    1.321460    4.060025
  H      2.535080   -0.415892   -2.990211
  H      0.255057   -4.772514   -0.648357
40
COT2U2CO3----05S
  U     -2.432537    0.729932   -0.623583
  U      0.212169   -1.407058   -1.553023
  C     -1.996111   -1.383813   -0.378990
  O     -1.445328   -2.526189   -0.474922
  C     -0.905259    0.295997   -2.401524
  O     -1.631606    1.271252   -2.741953
  C     -0.716568   -0.131913    0.394940
  O      0.373065   -0.745897    0.617612
  C     -2.850619    3.248928    0.221573
  C     -5.063355    0.991986   -1.087804
  C     -4.241470    0.310652    1.317562
  C     -3.618701    3.176135   -0.972204
  C     -4.533982    2.240500   -1.515455
  C     -4.936635    0.191241    0.081647
  H     -3.359786    3.974086   -1.686497
  H     -4.818435    2.483581   -2.551845
  H     -5.452277   -0.777056   -0.015351
  H     -5.657974    0.495772   -1.872383
  H      2.659792    0.510179   -3.099169
  C      2.332700   -0.532283   -2.957031
  C      1.910159   -3.512072   -1.305684
  C      1.403592   -0.946551   -3.944936
  C      2.855911   -1.107114   -1.767041
  C      2.692824   -2.347785   -1.093084
  C      0.933338   -3.895783   -2.261921
  H      3.487756   -0.403749   -1.201138
  H      3.222870   -2.370035   -0.127608
  H      1.983230   -4.226109   -0.469878
  H      1.185798   -0.150787   -4.673892
  H      0.423415   -4.832549   -1.986456
  H     -2.135922    4.088286    0.212007
  H     -4.351774   -0.585729    1.946937
  C      0.582695   -2.088567   -4.133936
  H     -0.122201   -1.963727   -4.971243
  C      0.377231   -3.304036   -3.428897
  H     -0.453170   -3.897836   -3.844072
  C     -2.720315    2.442226    1.386511
  H     -1.927349    2.803296    2.060269
  C     -3.322805    1.241564    1.856973
  H     -2.885685    0.899790    2.807707
40
COT2U2CO3----06T
  U     -0.458494    1.899251   -0.144241
  U      1.126355   -1.385982   -1.241221
  C      0.552364    1.033455   -1.885039
  O      1.281639    0.473127   -2.720943
  C      1.475981    0.933324    0.050803
  O      2.442299    0.131459   -0.012341
  C     -0.295407   -0.181070    0.518595
  O      0.016168   -1.334564    0.862368
  C      2.798401   -3.385921   -0.785823
  C      1.314981   -2.433365   -3.726469
  C      3.251653   -2.771187   -1.988758
  C     -0.408905   -3.415089   -2.005395
  C      0.045912   -2.807748   -3.211645
  C      2.638910   -2.412594   -3.220123
  H      4.303128   -2.448208   -1.927644
  H     -0.783639   -2.508166   -3.872485
  H      3.332063   -1.877371   -3.888635
  H      1.231939   -1.907943   -4.690798
  C     -2.625114    3.082366   -1.218150
  C     -1.626609    2.913272    2.062942
  C     -0.054381    4.434078    0.604039
  C     -3.098656    2.414685   -0.054693
  C     -2.687493    2.347061    1.305001
  C     -0.529964    3.768543    1.768812
  H     -3.928549    1.724192   -0.276114
  H     -3.279009    1.622252    1.886590
  H      0.159672    3.874901    2.621457
  H     -1.588924    2.521167    3.091780
  C      0.225565   -3.897185   -0.829818
  H     -0.501661   -4.239673   -0.076874
  C      1.550582   -3.886211   -0.325307
  H      1.599665   -4.225672    0.721608
  C     -0.481808    4.525445   -0.749203
  H      0.231220    5.082657   -1.377745
  C     -1.544614    3.961553   -1.505410
  H     -1.462790    4.189609   -2.580041
  H     -3.176249    2.785769   -2.125191
  H      0.913960    4.931495    0.773459
  H      3.582199   -3.426227   -0.012627
  H     -1.507735   -3.477893   -1.951053
40
COT2U2CO3----07Q
  U     -1.224103    1.953716    0.084111
  U      0.347273   -0.063908   -0.431218
  C     -2.670818    0.198407   -0.471857
  O     -3.407104   -0.661437   -0.775030
  C     -0.768490    1.300612   -2.033536
  O     -0.166902    0.490068   -2.745635
  C      1.718030    1.852039   -0.439182
  O      2.433034    2.780804   -0.476170
  H     -3.947798    1.623956    2.230193
  C     -3.143638    2.316017    1.934426
  C     -1.509274    4.578862   -0.069406
  C     -3.500261    3.101964    0.803186
  C     -1.957750    2.129462    2.692801
  C     -0.643671    2.664991    2.641544
  C     -2.822229    4.032640   -0.031518
  H     -4.507626    2.861758    0.428638
  H     -2.058968    1.327498    3.442020
  H     -3.424359    4.327342   -0.905589
  C      1.598891   -2.229430   -1.207200
  C      1.672507   -0.646250    1.839431
  C     -0.624250   -1.830279    1.361563
  C      2.569732   -1.480915   -0.481692
  C      2.605829   -0.838217    0.785606
  C      0.330670   -1.048387    2.071001
  H      3.469481   -1.271829   -1.082245
  H      3.538116   -0.272126    0.939291
  H     -0.088830   -0.608847    2.989429
  H      2.053323    0.030305    2.621248
  H     -1.341559    5.205757   -0.959563
  H      0.036748    2.181779    3.360831
  H      1.925712   -2.454861   -2.234712
  H     -1.604421   -1.847914    1.864713
  C     -0.642242   -2.530392    0.125111
  H     -1.632102   -2.955188   -0.103515
  C      0.274961   -2.683951   -0.946018
  H     -0.174484   -3.185107   -1.818386
  C     -0.335344    4.428946    0.721082
  H      0.523994    4.977082    0.304129
  C      0.021524    3.632579    1.837356
  H      1.091439    3.717099    2.084918
40
COT2U2CO3----08Q
  U     -0.511001    1.912218   -0.137804
  U      1.226620   -1.417071   -1.224437
  C      0.674981    1.124112   -1.894910
  O      1.395675    0.538819   -2.701178
  C      1.434783    0.904223    0.024348
  O      2.438168    0.135334   -0.020949
  C     -0.203786   -0.176376    0.668736
  O      0.140682   -1.320283    0.967015
  C      2.814606   -3.476764   -0.822197
  C      1.323824   -2.420987   -3.726435
  C      3.272745   -2.858490   -2.024543
  C     -0.410116   -3.355906   -1.985915
  C      0.049233   -2.750418   -3.193263
  C      2.655923   -2.458703   -3.242098
  H      4.337806   -2.580892   -1.976231
  H     -0.778956   -2.412217   -3.836810
  H      3.359985   -1.944218   -3.915515
  H      1.245711   -1.881808   -4.683684
  C     -2.658268    3.080756   -1.224523
  C     -1.675170    2.940818    2.064753
  C     -0.076431    4.419924    0.582580
  C     -3.137883    2.424967   -0.052772
  C     -2.743813    2.385391    1.313035
  C     -0.555059    3.761969    1.754639
  H     -3.970244    1.735860   -0.270119
  H     -3.347071    1.676933    1.903072
  H      0.141733    3.861333    2.602236
  H     -1.646635    2.563683    3.099351
  C      0.223447   -3.884852   -0.829120
  H     -0.505018   -4.211383   -0.070179
  C      1.556334   -3.937401   -0.348199
  H      1.609918   -4.297387    0.691660
  C     -0.521532    4.533250   -0.764872
  H      0.187764    5.092219   -1.395806
  C     -1.590113    3.974808   -1.513471
  H     -1.513287    4.203423   -2.588466
  H     -3.210116    2.778625   -2.129390
  H      0.898730    4.905638    0.746413
  H      3.610056   -3.561574   -0.064580
  H     -1.509573   -3.379980   -1.916702
40
COT2U2CO3----09Q
  U      1.266129    1.262894    0.886204
  U      0.244302   -1.205158   -1.768620
  C      1.821770    0.746816   -1.209326
  O      1.911800    0.359498   -2.393186
  O      0.918376   -1.039700    1.680789
  C      0.648149   -1.251467    0.507100
  C     -0.180501    1.137764   -0.803652
  O     -0.843787    0.903745   -1.834924
  H      2.708834    3.937571   -0.754703
  C      2.376144    3.602486    0.240207
  C      2.545161    1.875309    3.210439
  C      3.382652    2.862970    0.923422
  C      1.009782    3.886935    0.482317
  C      0.082688    3.550387    1.508769
  C      3.457552    2.160415    2.158252
  H      4.303324    2.762653    0.327307
  H      0.525496    4.393924   -0.366939
  H      4.422885    1.643813    2.287377
  C      1.016150   -2.441738   -4.012001
  C     -2.021890   -2.416948   -2.428954
  C     -0.269316   -1.926412   -4.323812
  C     -0.218902   -3.787757   -1.104849
  C     -1.489967   -3.219978   -1.382598
  C     -1.522324   -1.896655   -3.657152
  H     -0.258935   -1.293808   -5.226010
  H     -2.203489   -3.360256   -0.554825
  H     -2.253500   -1.247293   -4.164176
  H     -3.046362   -2.071593   -2.215380
  H      1.785431   -2.113382   -4.728706
  H     -0.183839   -4.269682   -0.115176
  H      2.975936    1.201348    3.968866
  H     -0.945101    3.857174    1.258948
  C      1.052461   -3.763892   -1.737718
  H      1.838656   -4.226944   -1.120322
  C      1.566801   -3.189613   -2.932463
  H      2.660228   -3.299796   -3.015683
  C      1.175365    2.161551    3.453928
  H      0.794260    1.657349    4.357072
  C      0.152746    2.848071    2.744582
  H     -0.836144    2.738140    3.219091
40
COT2U2CO3----10T
  U     -2.247294    0.631083    0.297584
  U     -0.183604   -1.352289   -1.633644
  C     -2.025564   -1.677888   -0.582164
  O     -3.082761   -1.501784    0.103999
  C     -4.210638    2.096800    0.244445
  O     -5.119471    2.820272    0.246621
  C     -1.937939   -0.163685   -2.027357
  O     -2.986315    0.529411   -1.955615
  H      3.355002   -1.158475   -1.425989
  C      2.511997   -1.641270   -1.947354
  C     -0.056975   -3.877785   -2.435202
  C      2.067762   -0.893842   -3.073814
  C      2.070920   -2.825431   -1.292273
  C      1.000066   -3.741378   -1.490973
  C      0.994883   -1.017039   -4.000030
  H      2.638424    0.039104   -3.213199
  H      2.647537   -3.042393   -0.378060
  H      0.926540   -4.480102   -0.676358
  H     -1.297146    4.011594    0.199982
  C     -1.068639    3.050140    0.687525
  C     -1.488048    0.448927    2.885543
  C     -0.174692    2.258000   -0.076852
  C     -1.821645    2.848526    1.875707
  C     -2.011415    1.766905    2.774418
  C      0.414968    0.962249    0.076744
  H      0.121435    2.737936   -1.023350
  H     -2.476930    3.704588    2.104365
  H     -2.787778    1.975574    3.528416
  H     -0.750402   -4.691592   -2.173210
  H      0.914832   -0.142716   -4.665936
  H     -1.970896   -0.131356    3.688736
  H      1.183369    0.759641   -0.699396
  C      0.283880   -0.098743    1.021811
  H      0.963189   -0.951876    0.815566
  C     -0.539654   -0.321378    2.163916
  H     -0.466510   -1.357497    2.531030
  C     -0.491902   -3.139099   -3.567587
  H     -1.444195   -3.514523   -3.973156
  C     -0.062125   -1.947483   -4.210389
  H     -0.757516   -1.620380   -4.998258
40
COT2U2CO3----11Q
  U      0.387453    0.521319    1.342007
  U      0.480354   -1.157880   -1.847348
  C      1.880562   -0.029180   -0.602105
  O      2.467724    0.642782    0.298902
  C      1.081225   -1.620537    0.200878
  O      1.269963   -1.582654    1.461564
  C      1.679697    1.840362    2.962263
  O      2.248862    2.490013    3.737684
  H     -0.933400    3.319816    3.107688
  C     -1.170016    2.521570    2.385601
  C     -1.343847    0.961791   -0.671908
  C     -1.596197    1.325341    3.020678
  C     -0.865455    2.896806    1.049220
  C     -0.901329    2.240516   -0.209963
  C     -1.843377   -0.216821   -0.046320
  H     -0.420289    3.902678    0.983856
  H     -0.468353    2.848555   -1.020370
  H     -1.289314    0.875966   -1.778550
  C      1.588198   -0.714460   -4.220662
  C     -1.478752   -2.057969   -3.478226
  C      0.239834   -0.297756   -4.402063
  C      0.505576   -3.645000   -2.797564
  C     -0.842692   -3.215378   -2.944855
  C     -1.031616   -0.851363   -4.089132
  H      0.166885    0.730452   -4.793021
  H     -1.557284   -3.906312   -2.468791
  H     -1.860499   -0.160372   -4.315832
  H     -2.571392   -2.073900   -3.330452
  H     -1.601916    1.408392    4.119726
  H     -2.096050   -1.019938   -0.767105
  H      2.311355    0.073398   -4.484948
  H      0.586152   -4.581453   -2.223161
  C      1.777731   -3.091890   -3.107459
  H      2.607453   -3.703269   -2.719939
  C      2.225417   -1.870417   -3.683972
  H      3.319933   -1.760317   -3.637665
  C     -2.049069   -0.614996    1.305847
  H     -2.284249   -1.688067    1.390000
  C     -1.943898    0.020529    2.572487
  H     -2.127661   -0.677564    3.405502
40
COT2U2CO3----12H
  U     -1.066309    1.489746    0.222394
  U      0.905814   -1.394997   -1.255570
  C      0.074975    1.066315   -1.744560
  O      0.740012    0.629535   -2.677191
  C      1.169986    0.871061    0.085660
  O      2.259310    0.355630   -0.140592
  O     -1.895342   -0.846488    0.860977
  C     -0.978947   -1.072107    0.095446
  H      2.952380   -3.320086    0.715747
  C      2.389650   -3.337862   -0.231735
  C      1.723352   -2.575297   -3.506263
  C      3.153229   -2.836135   -1.324342
  C      1.049955   -3.783622   -0.060694
  C      0.366060   -2.964798   -3.318092
  C      2.883144   -2.542776   -2.687552
  H      4.166234   -2.527278   -1.020319
  H      3.737200   -2.060022   -3.189801
  H      1.891677   -2.110344   -4.490844
  H      0.558389    3.619036    2.352434
  C     -0.387940    3.483580    1.805758
  C     -2.460584    3.412011   -0.921782
  C     -1.345606    2.732860    2.553819
  C     -0.348320    4.050759    0.501303
  C     -1.203248    4.015516   -0.629255
  C     -3.429858    2.679573   -0.170846
  H      0.621646    4.523964    0.281617
  H     -0.740096    4.465055   -1.521546
  H     -2.737403    3.510837   -1.983365
  H      0.822871   -4.040596    0.986472
  H     -0.262517   -2.726618   -4.191679
  H     -0.958582    2.422702    3.538009
  H     -4.275019    2.342484   -0.792977
  C     -0.382531   -3.519846   -2.243637
  H     -1.452865   -3.622788   -2.484899
  C     -0.093094   -3.871881   -0.899015
  H     -0.992112   -4.189713   -0.347519
  C     -3.514359    2.211915    1.167443
  H     -4.415328    1.601598    1.342176
  C     -2.649686    2.229329    2.294967
  H     -3.040593    1.627645    3.131407
42
COT2U2CO4----01Q
  C      0.127976   -0.674869    0.516828
  C      0.225391   -1.280073    1.864669
  C      0.530351    0.023027    2.497671
  C      0.456732    0.613147    1.140955
  O      0.095465   -2.370112    2.512753
  O      0.687783    1.683092    0.482220
  O      1.343881    0.086648    3.604057
  O     -0.505065   -0.770153   -0.687597
  U     -0.146967   -1.122798    4.576132
  U      1.174255    0.366127   -1.462650
  H      1.953008    3.475142   -2.830738
  C      2.140844    2.393704   -2.922683
  C      3.516485   -0.660519   -2.126897
  C      1.190221    1.737180   -3.749954
  C      3.209922    1.957260   -2.093205
  C      3.773870    0.691683   -1.763285
  C      0.922023    0.385076   -4.106207
  H      0.426772    2.425810   -4.149208
  H      3.657677    2.773652   -1.502869
  H      4.537017    0.772149   -0.971815
  C     -2.587478   -1.838396    5.435618
  C      0.507194   -2.146093    6.918104
  C     -0.316735    0.345602    6.800257
  C     -1.732832   -2.921383    5.777849
  C     -0.444756   -3.050582    6.367767
  C      0.544492   -0.737277    7.118788
  H     -2.105263   -3.884067    5.391444
  H     -0.064562   -4.083357    6.316665
  H      1.510421   -0.392760    7.523953
  H      1.447946   -2.643868    7.206711
  C      1.495385   -0.877534   -3.788467
  H      0.918681   -1.714905   -4.215110
  C      2.570761   -1.310617   -2.966473
  H      2.617545   -2.408348   -2.883459
  C     -1.557832    0.479870    6.117413
  H     -1.811119    1.536017    5.932086
  C     -2.503799   -0.422614    5.550320
  H     -3.322514    0.097739    5.026854
  H     -3.465043   -2.170813    4.855669
  H      0.138081    1.323841    7.029330
  H      4.119351   -1.371344   -1.539465
  H      0.014915    0.283382   -4.723308
42
COT2U2CO4----02Q
  U     -0.483407   -2.809187    0.510818
  U     -0.689811    1.114034    1.366781
  C     -1.503516   -1.037854    2.600860
  C     -1.707714   -2.558520    2.538231
  C     -2.408166   -0.855326    1.513948
  C     -2.636864   -2.372250    1.425319
  O     -2.766974    0.289871    0.972754
  O     -2.675158   -3.157306    0.353239
  O     -0.873321   -0.093004    3.270247
  O     -0.805457   -3.530885    2.596305
  H      2.624713   -4.103299    1.308631
  C      2.084511   -3.544446    0.528438
  C     -0.076645   -3.099318   -2.114887
  C      2.094934   -2.143228    0.758466
  C      1.457208   -4.400648   -0.420446
  C      0.566196   -4.217024   -1.511963
  C      1.480239   -1.022430    0.134620
  H      2.635979   -1.867936    1.677875
  H      1.629153   -5.466039   -0.196266
  H      0.215444   -5.174591   -1.930162
  H     -2.918067    3.507483    0.408870
  C     -1.864796    3.388770    0.706886
  C      0.739812    2.800062    2.866259
  C     -1.015237    3.117455   -0.399618
  C     -1.695321    3.432097    2.118079
  C     -0.614908    3.197335    3.011951
  C      0.352124    2.766184   -0.546689
  H     -1.562936    3.099558   -1.355813
  H     -2.650178    3.578741    2.647056
  H     -0.935722    3.207861    4.065388
  C     -0.072080   -1.697995   -1.885048
  H     -0.800370   -1.162484   -2.514831
  C      0.581459   -0.838024   -0.959235
  H      0.322107    0.227513   -1.122145
  C      1.423221    2.501671    0.348487
  H      2.327949    2.152211   -0.176141
  C      1.583306    2.502585    1.762287
  H      2.573774    2.133796    2.076184
  H      1.218341    2.581160    3.834002
  H      0.626473    2.576765   -1.598075
  H     -0.802452   -3.396443   -2.888457
  H      1.753630   -0.066186    0.622716
42
COT2U2CO4----03S
  U     -0.701443   -0.534943    2.895868
  U      0.409874    2.567974    1.843886
  C     -0.900457    0.930021    0.865934
  C      1.230643    0.187083    1.998973
  C      0.537921    1.018063    3.820434
  C     -1.427324    1.564642    3.249047
  O     -1.556573   -0.045984    0.553579
  O      2.151272    0.916466    1.614041
  O      1.179065    2.079831    4.014044
  O     -1.477792    2.798361    3.319115
  H     -3.770276   -2.118132    2.285992
  C     -2.830180   -2.224127    2.850999
  C     -0.556184   -1.603049    5.334038
  C     -2.877177   -1.564059    4.107654
  C     -1.824474   -2.889861    2.100043
  C      0.455258   -2.248111    4.572049
  C     -1.930844   -1.308420    5.137709
  H     -3.844252   -1.070397    4.292105
  H     -2.337701   -0.659903    5.929254
  H     -0.152311   -1.125371    6.239642
  H      0.412161    2.729261   -1.612700
  C      0.582057    3.350644   -0.719653
  C     -0.248221    5.181332    2.049362
  C      1.924888    3.306651   -0.270996
  C     -0.616368    3.936106   -0.228213
  C     -0.950994    4.708410    0.911073
  C      1.087449    5.101437    2.523117
  H     -1.496756    3.663262   -0.830406
  H     -2.034799    4.887986    0.991535
  H     -0.925109    5.628881    2.793318
  C      2.621813    3.778716    0.871387
  H      3.651296    3.390390    0.913420
  C      2.282346    4.519655    2.033283
  H      3.108717    4.569645    2.759469
  C     -0.442121   -3.159410    2.283497
  H      0.021508   -3.605063    1.388639
  C      0.506449   -2.894435    3.308069
  H      1.529949   -3.180799    3.020776
  H     -2.176043   -3.174903    1.095850
  H      1.450564   -2.146580    5.031636
  H      2.551716    2.648239   -0.892592
  H      1.198146    5.502516    3.542870
42
COT2U2CO4----04S
  U     -1.161247   -0.136573    0.486417
  U      0.958569    0.092680   -0.780150
  C      2.908393    1.133581    0.030664
  C      0.622454    1.984627    0.477228
  C     -1.372784    1.396306   -1.199714
  C      1.507287   -0.412489    1.371859
  O      1.834078   -0.699607    2.470637
  O      3.846481    1.631306    0.516601
  O      0.432679    2.901801    1.196282
  O     -1.350617    2.106273   -2.147851
  H     -4.254980    1.324554    0.141011
  C     -3.689340    0.645963    0.797700
  C     -1.375207   -0.243655    3.165371
  C     -2.952807    1.341804    1.792486
  C     -3.755513   -0.704593    0.367379
  C     -3.136916   -1.920829    0.770169
  C     -1.996099    0.971211    2.772573
  H     -3.080176    2.433112    1.720880
  H     -4.362777   -0.825074   -0.543947
  H     -1.554060    1.845707    3.274221
  C     -0.268031   -2.167098   -1.454432
  C      1.620925   -0.068981   -3.413298
  C      3.070088   -1.337173   -1.627703
  C     -0.540692   -1.298440   -2.562641
  C      0.252600   -0.453041   -3.380146
  C      2.783787   -0.409653   -2.672110
  H     -1.613023   -1.255312   -2.812658
  H     -0.361165    0.144472   -4.072503
  H      3.660005    0.195591   -2.950648
  H      1.805260    0.749426   -4.128020
  C     -1.463498   -1.601959    2.762135
  H     -0.720129   -2.238882    3.265995
  C     -2.195017   -2.295633    1.766823
  H     -1.896991   -3.353608    1.684107
  C      2.299730   -2.251808   -0.864064
  H      2.891697   -2.730406   -0.068252
  C      0.922013   -2.581350   -0.775995
  H      0.703377   -3.255119    0.067972
  H     -1.170336   -2.685048   -1.088693
  H      4.117004   -1.285836   -1.292053
  H     -0.566098   -0.079138    3.893257
  H     -3.394731   -2.757360    0.100407
42
COT2U2CO4----05Q
  U     -0.640975   -0.753819    3.141296
  U      0.381401    2.776956    1.553660
  C     -1.051135    0.391325    1.228300
  C      1.013341    0.081566    1.844678
  C      0.625917    1.033262    3.736104
  C     -1.433148    1.360616    3.110178
  O     -1.101651    1.213824    0.323951
  O      1.766663    0.785976    1.179486
  O      1.218615    2.102687    3.786935
  O     -1.643065    2.555246    2.924574
  H     -3.635964   -2.272295    2.231304
  C     -2.753121   -2.401562    2.877582
  C     -0.723999   -1.870546    5.595989
  C     -2.915845   -1.784390    4.148301
  C     -1.683780   -3.055064    2.206090
  C      0.345585   -2.522627    4.924356
  C     -2.074112   -1.562448    5.272739
  H     -3.894531   -1.289810    4.253827
  H     -2.557751   -0.936843    6.039960
  H     -0.409625   -1.427978    6.554646
  H      0.318595    3.267119   -1.849375
  C      0.544769    3.785317   -0.903982
  C     -0.147174    5.334824    2.072405
  C      1.889519    3.585464   -0.485966
  C     -0.604358    4.391363   -0.333950
  C     -0.889781    5.033121    0.901013
  C      1.196485    5.130774    2.492039
  H     -1.507588    4.233617   -0.944321
  H     -1.962439    5.253655    1.019761
  H     -0.782525    5.734687    2.878216
  C      2.637599    3.905975    0.676970
  H      3.644513    3.459665    0.659489
  C      2.352249    4.547001    1.912275
  H      3.190177    4.480211    2.623976
  C     -0.332039   -3.358452    2.527317
  H      0.214626   -3.793742    1.675485
  C      0.508454   -3.139247    3.652924
  H      1.549608   -3.446430    3.464824
  H     -1.937355   -3.311139    1.165244
  H      1.290604   -2.465140    5.487859
  H      2.456957    2.952753   -1.186233
  H      1.351978    5.406553    3.547222
42
COT2U2CO4----06S
  U      0.541890    0.157928   -1.910723
  U     -1.993044    0.086384   -1.888543
  C     -1.163371   -1.788014   -2.913578
  C     -0.234390    0.633665    0.194021
  C     -0.335184    2.265789   -1.795375
  C     -1.218712    0.551491   -3.990796
  O     -0.907334   -2.789354   -3.480711
  O     -0.454105    0.917298    1.316831
  O     -0.874996    3.314749   -1.734283
  O     -0.743096    0.785942   -5.045689
  C      2.485428    0.145735   -3.782334
  C      2.675201    0.597945   -0.394618
  C      2.120414   -1.888594   -1.043153
  C      2.752748    1.248882   -2.933216
  C      2.834471    1.437649   -1.526315
  C      2.370132   -0.779722   -0.195208
  H      2.810271    2.200724   -3.484537
  H      2.946306    2.497618   -1.250740
  H      2.216043   -1.018842    0.868415
  H      2.703356    1.159364    0.551628
  H     -3.245300    1.676258    0.977425
  C     -3.544954    1.020943    0.145169
  C     -4.345674    0.215883   -3.087048
  C     -3.346728   -0.353555    0.445086
  C     -3.941727    1.757343   -1.002091
  C     -4.257667    1.425237   -2.343510
  C     -3.447324   -1.561049   -0.288643
  H     -2.930964   -0.505381    1.452847
  H     -3.871144    2.845091   -0.845951
  H     -4.368772    2.315759   -2.982487
  C     -4.153229   -1.157564   -2.788164
  H     -4.214266   -1.795475   -3.683244
  C     -3.782646   -1.892986   -1.626216
  H     -3.634164   -2.961721   -1.844082
  C      2.180235   -1.227377   -3.577957
  H      1.909165   -1.737484   -4.515436
  C      2.046954   -2.073559   -2.445701
  H      1.699329   -3.081294   -2.718322
  H      2.384429    0.443549   -4.837645
  H      1.817542   -2.787497   -0.482622
  H     -4.512915    0.393001   -4.160638
  H     -3.091355   -2.433579    0.282152
42
COT2U2CO4----07S
  C     -0.333467   -0.735953    1.252045
  C      1.007517   -1.353893    1.610556
  C      1.533339    0.003815    1.987020
  C      0.191709    0.621632    1.629209
  O      1.198857   -2.383418    2.470984
  O      0.000865    1.651264    0.768488
  O      2.183887    0.151578    3.169678
  O     -0.983432   -0.883998    0.069285
  U      0.387114   -0.885654    3.849450
  U      0.813993    0.153808   -0.609372
  H      1.507939    3.185814   -2.117522
  C      1.716776    2.107544   -2.191877
  C      3.153736   -0.886379   -1.315499
  C      0.752044    1.409629   -2.968692
  C      2.829857    1.719834   -1.399623
  C      3.421278    0.479945   -1.038101
  C      0.500262    0.045365   -3.275969
  H     -0.037206    2.072825   -3.359094
  H      3.267657    2.563301   -0.841640
  H      4.190413    0.600593   -0.258572
  C     -2.217095   -1.222680    4.284182
  C      0.460841   -2.136417    6.211021
  C      0.108506    0.464893    6.152317
  C     -1.619644   -2.459222    4.647305
  C     -0.502941   -2.839865    5.437942
  C      0.708176   -0.770418    6.514120
  H     -2.054694   -3.306168    4.092542
  H     -0.289777   -3.917436    5.365535
  H      1.632024   -0.626791    7.096997
  H      1.254087   -2.795764    6.599801
  C      1.092466   -1.193548   -2.913923
  H      0.515225   -2.056514   -3.284722
  C      2.186530   -1.578193   -2.094539
  H      2.235918   -2.669785   -1.954054
  C     -0.989966    0.842605    5.335574
  H     -1.045059    1.933814    5.194017
  C     -1.955544    0.145319    4.559340
  H     -2.569947    0.821848    3.945831
  H     -2.986079   -1.348015    3.505253
  H      0.682501    1.331631    6.519269
  H      3.763982   -1.566265   -0.701530
  H     -0.422167   -0.093015   -3.862304
42
COT2U2CO4----08T
  U      1.061865   -0.124784   -1.857178
  U     -2.501594    0.139558   -1.596612
  C     -0.629617   -1.503057   -2.225227
  C     -0.746339    0.339959   -0.248686
  C     -1.449519    2.246089   -1.347309
  C     -0.583111    0.415955   -3.237630
  O     -1.718975   -2.039959   -2.434467
  O      0.376449    0.481390    0.288654
  O     -0.836432    3.231844   -1.200999
  O     -1.659289    0.566581   -3.828996
  H      1.864875   -2.198628   -4.503785
  C      2.313572   -1.533371   -3.750051
  C      3.203321    1.442512   -2.286307
  C      2.560295   -2.199207   -2.516875
  C      2.387264   -0.188220   -4.185243
  C      2.727765    1.047684   -3.567557
  C      3.043269   -1.809550   -1.236024
  H      2.247608   -3.254547   -2.542041
  H      1.979932   -0.050004   -5.198633
  H      2.511005    1.910598   -4.216946
  H     -3.527381    1.789957    1.270450
  C     -3.903577    1.185881    0.430471
  C     -4.898676    0.540489   -2.797647
  C     -3.831141   -0.209772    0.689596
  C     -4.249927    1.977585   -0.694746
  C     -4.630533    1.709988   -2.040371
  C     -4.105291   -1.379747   -0.067032
  H     -3.397135   -0.434074    1.676157
  H     -4.089449    3.051972   -0.514210
  H     -4.664422    2.625164   -2.652512
  C     -4.558118   -1.643750   -1.387423
  H     -4.544834   -2.719356   -1.621799
  C     -4.872276   -0.851915   -2.520895
  H     -5.045894   -1.462023   -3.421716
  C      3.517419    0.763756   -1.077165
  H      3.774616    1.457805   -0.260845
  C      3.457963   -0.586015   -0.643621
  H      3.678936   -0.693541    0.430412
  H      3.270945    2.537859   -2.184195
  H      3.013488   -2.638061   -0.509778
  H     -5.081139    0.758265   -3.861808
  H     -3.827638   -2.300327    0.471146
42
COT2U2CO4----09S
  U     -2.365642   -1.037478   -0.998505
  U      0.414972    0.847761   -1.919022
  C     -1.843982    1.128336   -0.963237
  C      0.662455   -0.470721   -3.851745
  C     -1.411222    0.054209   -2.988618
  C     -0.067358   -1.266525   -1.697307
  O     -1.460705    2.288781   -1.125217
  O     -0.617604   -2.402935   -1.645494
  O      0.726328   -1.187418   -4.769127
  O     -2.361184   -0.686803   -3.319501
  C      2.431025    2.301120   -2.991562
  C      2.498147   -0.059369   -0.498355
  C      2.954495    0.985799   -2.861494
  C      1.392570    2.187278    0.270039
  C      1.838865    0.846479    0.374058
  C      2.977657    0.007543   -1.832773
  H      3.350330    0.598986   -3.813664
  H      1.547138    0.375217    1.326378
  H      3.371579   -0.958617   -2.184056
  H      2.604794   -1.064901   -0.063363
  H     -1.724213   -2.021538    2.218432
  C     -2.547173   -1.920798    1.492420
  C     -4.424792   -2.737733   -1.247633
  C     -2.727435   -3.096658    0.710911
  C     -3.132211   -0.624085    1.512926
  C     -4.116741    0.044768    0.738444
  C     -3.515965   -3.442847   -0.413699
  H     -2.006012   -3.886327    0.974682
  H     -2.657052    0.039975    2.252185
  H     -3.267989   -4.439912   -0.810767
  C     -4.873985   -0.284153   -0.414153
  H     -5.424339    0.582061   -0.814119
  C     -4.981654   -1.428066   -1.251699
  H     -5.589965   -1.236042   -2.149710
  C      1.791022    3.214592   -2.110638
  H      1.476148    4.141299   -2.618029
  C      1.376845    3.167278   -0.757866
  H      0.805465    4.062064   -0.465769
  H      2.507150    2.684141   -4.022071
  H      0.830637    2.511873    1.160191
  H     -4.711244   -3.315336   -2.141256
  H     -4.229061    1.101557    1.025640
42
COT2U2CO4----10T
  U      0.612502    0.545984   -2.007836
  U     -3.053382   -0.368308   -1.681728
  C     -1.295160    1.464555   -1.595659
  C     -0.053020   -0.787169   -3.958861
  C     -0.161954    2.362585   -3.238314
  C     -1.148077   -0.173192   -3.431950
  O     -2.489225    1.865731   -1.517733
  O     -0.638704    3.265929   -3.806644
  O     -2.431024   -0.119069   -3.758750
  O      1.201497   -0.833099   -3.788460
  C      0.877317    1.794134    0.361721
  C      2.511688   -0.996362   -0.779742
  C      3.249535    1.180598   -2.034045
  C      0.828498    0.407000    0.662367
  C      1.495278   -0.753402    0.184191
  C      3.257539   -0.190244   -1.675649
  H      0.034083    0.168094    1.386754
  H      1.104228   -1.681119    0.632595
  H      3.890822   -0.791097   -2.346965
  H      2.714076   -2.071233   -0.914392
  H     -5.750786   -1.985323   -3.107904
  C     -5.174453   -1.903255   -2.171997
  C     -2.508636   -2.381116   -0.067232
  C     -5.631877   -0.835232   -1.347964
  C     -4.077501   -2.803394   -2.133398
  C     -2.960207   -2.987810   -1.274931
  C     -5.208750   -0.260600   -0.115727
  H     -6.478309   -0.290412   -1.797664
  H     -4.006955   -3.415134   -3.047217
  H     -2.233984   -3.711684   -1.678566
  C     -4.132322   -0.493839    0.781110
  H     -4.096382    0.249671    1.593835
  C     -3.007112   -1.361227    0.794221
  H     -2.312453   -1.134451    1.618932
  C      2.539747    2.332754   -1.596422
  H      2.758423    3.222795   -2.206605
  C      1.570809    2.588778   -0.586621
  H      1.214769    3.630669   -0.600301
  H      0.117470    2.367892    0.914171
  H      3.878897    1.387486   -2.914704
  H     -1.521058   -2.754920    0.247298
  H     -5.805137    0.623565    0.162584
42
COT2U2CO4----11T
  U      0.973495    0.174452   -0.676030
  U     -1.265347   -0.086004    0.432045
  C      2.298168   -0.447437    1.194824
  C      2.862616    1.693663   -0.709582
  C      0.956153    1.365769    1.302904
  C     -0.788335    1.818814   -0.686885
  O      0.977510    2.005780    2.294587
  O      3.756658    2.427677   -0.633312
  O      2.922516   -0.737374    2.139062
  O     -0.049197    2.493173   -1.379115
  C     -0.581784   -1.854448   -1.694648
  C      1.776746    0.055197   -3.274221
  C      2.842499   -1.605886   -1.539232
  C     -0.622117   -0.807314   -2.668309
  C      0.362967   -0.033067   -3.334461
  C      2.805687   -0.597437   -2.536582
  H     -1.650126   -0.544482   -2.967334
  H     -0.080083    0.754801   -3.963463
  H      3.802159   -0.181241   -2.751490
  H      2.169560    0.876605   -3.894056
  H     -4.547131    0.642363   -0.186391
  C     -3.898532    0.185990    0.578360
  C     -1.566634    0.111173    3.085144
  C     -3.374515    1.141676    1.486648
  C     -3.687076   -1.202256    0.353377
  C     -2.882090   -2.210270    0.953888
  C     -2.405847    1.109809    2.524231
  H     -3.712227    2.164234    1.259263
  H     -4.226483   -1.569380   -0.535053
  H     -2.173971    2.113862    2.911364
  C      1.860332   -2.388528   -0.871682
  H      2.291656   -3.022620   -0.081828
  C      0.446745   -2.494396   -0.938114
  H      0.039499   -3.211222   -0.207394
  C     -1.362079   -1.277345    2.868459
  H     -0.523626   -1.675614    3.461675
  C     -1.920364   -2.245923    1.996908
  H     -1.430844   -3.228924    2.086833
  H     -0.838293    0.534304    3.793409
  H     -2.962255   -3.174880    0.426091
  H     -1.582109   -2.260682   -1.469466
  H      3.857324   -1.780786   -1.149904
42
COT2U2CO4----12Q
  U     -1.068494   -2.012227   -1.218346
  U     -1.933787    1.530175   -2.340864
  C     -4.209603    1.209293   -2.923997
  C     -2.951515   -0.347935   -1.843733
  C     -1.498682   -0.432112   -3.203776
  C     -2.225779    1.101228   -4.647117
  O     -5.320044    0.976612   -3.192044
  O     -3.347735   -1.504925   -1.569154
  O     -2.337700    0.818287   -5.773744
  O     -1.275946   -1.625436   -3.526535
  H      2.391514   -2.057614   -0.941866
  C      1.472766   -2.583499   -0.634739
  C     -1.392133   -3.141863    1.184294
  C      1.068755   -3.566874   -1.577695
  C      0.919292   -2.056738    0.566110
  C     -0.259382   -2.297228    1.326427
  C     -1.816852   -4.093623    0.217776
  H      1.519126   -1.226401    0.974053
  H     -0.355703   -1.606920    2.180761
  H     -2.166634   -2.939633    1.942004
  H      1.251177    0.725775   -1.102797
  C      0.485454    1.517584   -1.147369
  C     -2.363945    3.227006   -0.274784
  C     -0.465977    1.419965   -0.089623
  C      0.633417    2.352192   -2.288323
  C     -2.204940    4.071161   -1.407604
  C     -1.646102    2.129799    0.272196
  H     -0.254325    0.578460    0.592319
  H     -2.158879    1.678130    1.135989
  H     -3.306911    3.418905    0.262018
  C     -1.268221   -4.614768   -0.989356
  H     -1.975673   -5.271942   -1.520163
  C     -0.067273   -4.406827   -1.725739
  H     -0.068077   -4.945320   -2.686861
  C     -0.086665    3.450791   -2.833858
  H      0.317901    3.776671   -3.805223
  C     -1.261569    4.161373   -2.467669
  H     -1.551048    4.908081   -3.224914
  H      1.460941    2.027784   -2.939139
  H     -3.051421    4.764918   -1.535241
  H      1.741265   -3.615019   -2.449446
  H     -2.844531   -4.447289    0.397319
42
COT2U2CO4----13T
  U      0.947426    0.621953   -2.079790
  U     -2.727973   -0.544850   -1.780919
  C     -0.793957    0.747214   -0.658254
  C     -0.421994   -0.979106   -2.847867
  C     -0.180349    2.241223   -3.511580
  C     -1.102939    1.369690   -3.032327
  O     -1.845073    0.951760   -0.065797
  O     -1.292596   -1.667199   -3.371423
  O     -2.393390    1.203637   -3.135153
  O      1.086286    2.438081   -3.425789
  H     -4.166266   -0.305514    1.395740
  C     -4.297285   -0.783054    0.411881
  C     -5.086184   -0.955924   -2.918785
  C     -3.563727   -1.994038    0.304526
  C     -5.015401    0.041802   -0.489958
  C     -5.318325   -0.012278   -1.877845
  C     -3.319843   -2.932202   -0.738825
  H     -3.007232   -2.231889    1.225565
  H     -5.308115    1.002336   -0.036065
  H     -5.782462    0.915856   -2.247247
  C      3.448813   -0.022081   -2.988300
  C      2.491432    1.274598    0.035360
  C      1.747083   -1.229470   -0.265850
  C      3.630576    1.217138   -2.320818
  C      3.237624    1.755076   -1.070669
  C      1.880524    0.033111    0.370160
  H      4.093986    1.975023   -2.971838
  H      3.477260    2.827011   -0.981394
  H      1.338219    0.080020    1.327260
  H      2.290728    2.055844    0.785911
  C     -4.449512   -2.223535   -2.999008
  H     -4.406270   -2.602947   -4.032488
  C     -3.718737   -3.039080   -2.097621
  H     -3.245807   -3.895509   -2.603796
  C      2.801619   -1.241682   -2.670833
  H      2.784911   -1.947218   -3.516666
  C      2.109970   -1.748863   -1.531845
  H      1.705783   -2.758250   -1.705427
  H      3.816997    0.002264   -4.026923
  H      1.119377   -1.925809    0.311134
  H     -5.412875   -0.584091   -3.902977
  H     -2.618941   -3.727720   -0.438376
42
COT2U2CO4----14Q
  U     -1.507929    1.533811   -0.484769
  U      1.784603   -1.639593   -0.149711
  C     -1.254104    0.588940    1.646308
  C      0.177532    0.084131   -1.151085
  C     -3.223743   -0.074847   -0.071975
  C     -0.534989   -0.574357   -0.109867
  O      1.122655   -0.547185   -1.895578
  O     -4.044911   -0.868882    0.140368
  O     -0.351907   -1.821573    0.323238
  O     -1.091365    0.069702    2.681906
  H      0.873130    4.066200   -0.888832
  C     -0.211421    3.874701   -0.862435
  C     -3.293071    3.269556    0.555515
  C     -0.737060    3.892615    0.459574
  C     -0.734534    3.533163   -2.136698
  C     -1.994358    3.084006   -2.621407
  C     -2.014837    3.652687    1.044477
  H      0.036784    4.095499    1.217428
  H      0.041044    3.523449   -2.919294
  H     -1.986525    3.712690    2.143698
  C      4.363442   -0.977255   -0.451174
  C      2.712155   -2.216421    2.293711
  C      2.915549   -3.983821    0.363121
  C      3.937039   -0.435319    0.793331
  C      3.247996   -0.948617    1.931039
  C      2.580034   -3.473251    1.647437
  H      4.124845    0.648358    0.868411
  H      3.023985   -0.168212    2.676545
  H      1.967120   -4.180022    2.230244
  H      2.171759   -2.181425    3.253499
  C     -3.263073    2.819037   -2.031073
  H     -3.976315    2.383789   -2.750163
  C     -3.809379    2.919328   -0.719834
  H     -4.848634    2.557102   -0.669311
  C      3.588413   -3.464899   -0.781148
  H      3.573453   -4.165794   -1.631878
  C      4.215077   -2.228295   -1.104486
  H      4.565730   -2.198356   -2.149052
  H      4.801052   -0.211271   -1.111856
  H      2.507387   -4.993162    0.189810
  H     -4.024093    3.113465    1.364406
  H     -1.960851    2.809385   -3.688256
42
COT2U2CO4----15Q
  U      0.883908    0.913759    1.608927
  U     -0.739210   -1.233550   -1.220989
  C      0.954899    0.698409   -0.671563
  C      0.202307   -1.503919    0.836175
  C     -1.578478    0.446004    0.864220
  C     -2.111742    0.766427   -0.278553
  O      0.792917    0.544429   -1.874003
  O      0.691787   -1.516297    1.952843
  O     -1.295863    0.690979    2.104881
  O     -2.303448    0.474906   -1.494306
  H      0.174721   -4.356929    0.120185
  C     -0.232542   -3.868973   -0.779430
  C     -0.170542   -2.089492   -3.706573
  C      0.791025   -3.408995   -1.650919
  C     -1.641714   -3.724067   -0.720487
  C     -2.622683   -3.110884   -1.544547
  C      0.816808   -2.657055   -2.855594
  H      1.800011   -3.620548   -1.262396
  H     -2.063026   -4.108396    0.222350
  H      1.840818   -2.402189   -3.172205
  H      3.723614   -0.306740    3.113799
  C      3.195855    0.635882    2.896992
  C      0.771168    3.030787    3.253920
  C      2.256467    0.975127    3.911526
  C      3.564114    1.188997    1.640100
  C      3.105446    2.278284    0.855706
  C      1.265900    1.979190    4.068859
  H      2.231041    0.228843    4.722058
  H      4.318856    0.580018    1.116647
  H      0.657052    1.829646    4.975099
  C      2.071583    3.243591    0.984260
  H      1.943770    3.842660    0.068558
  C      1.098252    3.549378    1.971517
  H      0.386815    4.322086    1.637072
  C     -1.587735   -2.011701   -3.689328
  H     -1.982137   -1.380130   -4.501617
  C     -2.600612   -2.421592   -2.786044
  H     -3.589787   -2.021464   -3.059561
  H      0.272978   -1.498589   -4.524042
  H     -3.625379   -3.123127   -1.086984
  H     -0.133399    3.496696    3.676315
  H      3.594494    2.318681   -0.130405
42
COT2U2CO4----16T
  U     -1.309658   -1.451200    1.676831
  U      0.236085    1.725014    1.021154
  C     -1.748243    0.870791    0.860310
  C     -0.507286    0.656293    2.735925
  C     -1.449737    2.642229    2.208321
  C     -3.582347   -2.349467    2.064034
  O     -2.832587    0.261482    1.012135
  O     -1.152271   -0.086223    3.533812
  O     -2.341877    3.081257    2.833049
  O     -4.639000   -2.793088    2.227140
  H      0.968573   -0.780312   -0.875610
  C      0.570293   -1.566591   -0.213159
  C      0.227541   -3.416552    2.653912
  C     -0.584765   -2.206776   -0.755792
  C      1.303872   -1.678345    0.999949
  C      1.138954   -2.425349    2.198475
  C     -1.447687   -3.252813   -0.333542
  H     -0.904492   -1.751876   -1.706935
  H      2.140269   -0.962013    1.055453
  H      1.836416   -2.104253    2.988574
  H      3.080556    0.651284   -0.875492
  C      2.546293    1.532161   -0.483329
  C      0.169202    3.998623   -0.384866
  C      2.961544    1.874432    0.832453
  C      1.537632    1.992050   -1.372658
  C      0.544896    3.007226   -1.331080
  C      2.567238    2.846718    1.789959
  H      3.727089    1.185352    1.225467
  H      1.462855    1.370875   -2.280590
  H     -0.131311    2.974191   -2.200322
  C     -0.887706   -4.092102    2.090134
  H     -1.375409   -4.773045    2.806557
  C     -1.564471   -4.042394    0.840000
  H     -2.439361   -4.711752    0.809129
  C      1.599181    3.886018    1.818273
  H      1.537351    4.377674    2.801826
  C      0.618030    4.370201    0.910894
  H     -0.016027    5.148357    1.362687
  H     -0.730867    4.554304   -0.691303
  H      3.080644    2.721075    2.756768
  H      0.386840   -3.675780    3.713238
  H     -2.271316   -3.429212   -1.044112
42
COT2U2CO4----17T
  U     -1.793303   -0.061050   -0.196135
  U      1.789916    0.039502   -0.365336
  C      1.586976    1.994380    0.902331
  C     -1.696685    2.101079   -1.079194
  C     -0.211459    0.583702   -1.570716
  C      0.184394    0.327336    1.104576
  O     -0.846501    0.550041    1.807795
  O      0.803885    0.982004   -2.216651
  O      1.431573    2.940478    1.572540
  O     -1.592706    3.161061   -1.563816
  H     -1.216890   -3.107193   -1.689127
  C     -2.028118   -2.455686   -1.326920
  C     -4.078732   -0.959624    0.969197
  C     -2.455582   -1.532657   -2.321379
  C     -2.332645   -2.683654    0.043838
  C     -3.184215   -2.062708    0.996156
  C     -3.349844   -0.430000   -2.351046
  H     -1.895196   -1.644815   -3.262468
  H     -1.700286   -3.467515    0.490477
  H     -3.056969   -2.477084    2.009145
  C      3.775252   -0.162022    1.437602
  C      2.282389   -2.589664   -0.478068
  C      3.779478   -0.981573   -1.905670
  C      2.899764   -1.246348    1.701261
  C      2.266473   -2.238356    0.902047
  C      2.917098   -2.077332   -1.639964
  H      2.557171   -1.268843    2.747403
  H      1.550371   -2.843252    1.479876
  H      2.584462   -2.584906   -2.559778
  H      1.571043   -3.398630   -0.709730
  C     -4.477181   -0.014142   -0.014242
  H     -5.112662    0.782883    0.405469
  C     -4.180288    0.205060   -1.389310
  H     -4.649352    1.122805   -1.777865
  C      4.379271    0.373755    0.265653
  H      4.908380    1.319457    0.465696
  C      4.381297    0.036510   -1.114853
  H      4.909681    0.785077   -1.727870
  H     -4.482407   -0.721668    1.966820
  H     -3.325532    0.108113   -3.311605
  H      3.962981    0.457194    2.328987
  H      3.956984   -0.835920   -2.983305
42
COT2U2CO4----18Q
  U      1.066997    0.021031   -1.887182
  U     -2.607577   -0.011741   -1.583632
  C     -0.566605   -1.541369   -2.197889
  C     -0.864076   -0.172500   -0.119848
  C     -0.973969    1.549142   -1.270251
  C     -0.676322    0.177120   -3.348670
  O     -1.596754   -2.182014   -2.353159
  O      0.205718   -0.180567    0.471406
  O      0.053947    2.192123   -1.112883
  O     -1.746498    0.189476   -3.939880
  H      2.055663   -2.678707   -3.815035
  C      2.434961   -1.770755   -3.320566
  C      3.005552    1.583304   -2.882663
  C      2.786654   -2.003521   -1.962378
  C      2.336570   -0.622769   -4.147231
  C      2.552149    0.770298   -3.959064
  C      3.242252   -1.192027   -0.885473
  H      2.605913   -3.045865   -1.656101
  H      1.899117   -0.849494   -5.132042
  H      2.232503    1.364528   -4.829352
  H     -3.434986    1.012474    1.616034
  C     -3.874459    0.734337    0.645372
  C     -4.797686    1.135530   -2.637187
  C     -4.082530   -0.667502    0.527905
  C     -3.984368    1.839298   -0.236788
  C     -4.342777    2.001577   -1.603490
  C     -4.530494   -1.535926   -0.506703
  H     -3.757797   -1.216081    1.425799
  H     -3.608250    2.773023    0.209726
  H     -4.168712    3.028497   -1.961600
  C     -4.943250   -1.364873   -1.854487
  H     -5.123255   -2.325656   -2.362542
  C     -5.053555   -0.256931   -2.737714
  H     -5.300896   -0.563643   -3.766752
  C      3.412174    1.342291   -1.543975
  H      3.598086    2.275548   -0.988771
  C      3.510145    0.191444   -0.715833
  H      3.754829    0.445254    0.328065
  H      2.943999    2.658434   -3.114997
  H      3.320401   -1.753840    0.058916
  H     -4.883861    1.649721   -3.607595
  H     -4.460674   -2.597685   -0.220932
42
COT2U2CO4----19S
  U     -0.509581   -1.059652    2.270653
  U     -1.846608    1.081394    1.720138
  C      0.374091    0.702481    3.734284
  C     -1.056080    0.924964    4.085530
  C     -1.945315   -0.214018    4.137749
  C     -3.206736   -0.166692    3.348052
  O      1.412331    1.254720    4.023764
  O     -1.538931    2.107881    3.621996
  O     -4.315046   -0.632272    3.491616
  O     -1.410098   -1.458998    4.219861
  H     -1.016691    4.264213    0.816282
  C     -1.667702    3.427149    0.517933
  C     -2.448900    0.372386   -0.846064
  C     -2.911839    3.435400    1.205513
  C     -1.028840    2.533986   -0.384466
  C     -1.362599    1.277798   -0.955949
  C     -3.999340    2.529974    1.314685
  H     -2.989172    4.269427    1.919419
  H     -0.003921    2.853766   -0.634020
  H     -0.540669    0.871061   -1.565975
  H      1.393030   -3.122146    4.174346
  C      1.199690   -2.871711    3.119980
  C      1.333502   -0.964413    0.270324
  C      1.982492   -1.770828    2.677185
  C      0.110762   -3.608441    2.586580
  C      0.267899   -1.726256   -0.274190
  C      2.035313   -0.974521    1.501540
  H      2.633635   -1.375933    3.471454
  H      2.712962   -0.114253    1.614862
  H      1.632862   -0.127073   -0.380251
  C     -3.662002    0.349573   -0.110206
  H     -4.191188   -0.613270   -0.190679
  C     -4.303704    1.246570    0.782821
  H     -5.190499    0.799555    1.256530
  C     -0.631440   -3.563147    1.375598
  H     -1.508600   -4.229690    1.392363
  C     -0.554235   -2.786881    0.187667
  H     -1.380815   -3.009184   -0.506929
  H     -0.337599   -4.287275    3.328358
  H     -0.054381   -1.348182   -1.256427
  H     -2.273821   -0.565015   -1.396594
  H     -4.718607    2.837565    2.089864
42
COT2U2CO4----20Q
  U     -2.371326    0.152759   -1.265611
  U      1.343150   -1.070241   -1.430365
  C     -3.007197   -0.532880   -3.458667
  C     -1.173135   -1.755692   -1.138981
  C     -0.876110   -0.563813   -2.726402
  C     -0.293773    1.050091   -1.599239
  O     -3.248844   -0.889777   -4.540275
  O     -0.394051   -2.716501   -1.153709
  O      0.077787   -0.994457   -3.419572
  O      0.871155    1.342075   -1.833232
  H     -5.512409    1.130946   -2.451460
  C     -4.913594    1.036593   -1.531436
  C     -3.416419   -0.556764    1.106839
  C     -4.143669    2.200367   -1.268365
  C     -5.020182   -0.258843   -0.950217
  C     -4.398815   -0.917701    0.143273
  C     -3.148796    2.547555   -0.315889
  H     -4.284051    2.979684   -2.034918
  H     -5.682843   -0.925265   -1.524684
  H     -4.680984   -1.980490    0.210919
  C      3.108188   -2.821356   -2.317647
  C      3.629819    0.258449   -0.902088
  C      2.681272   -1.486247    0.817957
  C      3.528696   -1.549301   -2.804720
  C      3.771155   -0.281200   -2.206170
  C      3.144853   -0.226667    0.340864
  H      3.637851   -1.530707   -3.900512
  H      4.026170    0.489387   -2.951435
  H      3.035466    0.573736    1.090704
  H      3.803387    1.345957   -0.882903
  C     -2.533894    1.892027    0.787817
  H     -1.724362    2.491569    1.233085
  C     -2.651208    0.609128    1.384984
  H     -1.917733    0.448489    2.191348
  C      2.732388   -3.335559   -1.048322
  H      2.374399   -4.375251   -1.110628
  C      2.539231   -2.779688    0.243419
  H      2.069323   -3.494755    0.937606
  H      2.965092   -3.553706   -3.128149
  H      2.302357   -1.436664    1.851650
  H     -3.122910   -1.408684    1.740457
  H     -2.694302    3.529565   -0.523161
44
COT2U2CO5----01S
  U     -1.524861    0.856305    1.429742
  U     -0.335934   -1.371186    1.849577
  C     -1.371058    0.487139    3.741701
  O     -1.374802    0.283741    4.898326
  C     -3.129364   -0.638289    2.155621
  C     -2.106699   -0.647246   -0.275760
  C      1.118275    0.302825    2.482857
  C      0.670223   -0.395964    0.021612
  O     -2.475509   -1.386810   -1.109408
  O     -4.039036   -1.287891    2.515317
  O      1.270514    0.002092   -0.906880
  O      1.952159    1.062323    2.812538
  H      1.310845   -2.208073    4.739883
  C      0.856430   -2.666803    3.847893
  C      0.588276   -3.492785    0.533859
  C      1.757842   -2.706769    2.747089
  C     -0.514870   -2.976071    4.037050
  C     -1.567709   -3.410273    3.193539
  C      1.647640   -3.050276    1.375315
  H      2.741837   -2.280492    2.995677
  H     -0.869175   -2.703528    5.043254
  H      2.566558   -2.828770    0.810911
  H     -2.169371    1.933704   -1.861746
  C     -2.059868    2.290769   -0.826096
  C     -2.973606    2.855351    2.431977
  C     -0.720982    2.618885   -0.501875
  C     -3.273203    2.194484   -0.089157
  C     -3.651143    2.427504    1.258820
  C     -0.038690    3.013174    0.679049
  H     -0.030943    2.431225   -1.338546
  H     -4.091807    1.761803   -0.685080
  H     -4.688372    2.119543    1.463346
  C     -0.787268   -3.785402    0.718276
  H     -1.302420   -3.983871   -0.234269
  C     -1.682941   -3.740923    1.816770
  H     -2.726149   -3.924715    1.515463
  C     -0.421881    3.282386    2.019238
  H      0.443695    3.484088    2.668632
  C     -1.638643    3.234440    2.743869
  H     -1.500132    3.436199    3.817177
  H     -3.614588    2.807389    3.326046
  H      1.052293    3.060070    0.536941
  H      0.886355   -3.526190   -0.525596
  H     -2.543526   -3.399239    3.702997
44
COT2U2CO5----02T
  C      0.267420   -1.487933    0.535645
  C      0.448598    0.446365    1.451596
  C      0.281519    1.353531   -0.776400
  C      0.115006   -0.677855   -1.440138
  O     -0.994198   -0.862352   -1.934402
  O     -0.749088    1.980243   -0.974325
  O     -0.512888    0.704556    2.160620
  O     -0.778129   -2.018181    0.901204
  U     -1.869434    0.068530    0.169969
  U      1.903256   -0.105546   -0.186494
  C      2.248415    2.126334    0.682392
  O      2.322307    3.205129    1.106984
  C     -3.605786    0.217761    2.213407
  C     -3.986638    0.173065   -1.478333
  C     -3.887600   -1.655030    0.402563
  C     -3.556614    1.516794    1.644645
  C     -3.656692    2.042583    0.328611
  C     -3.989461   -1.128991   -0.913709
  H     -3.287306    2.286866    2.384787
  H     -3.978476   -1.917907   -1.681960
  C      4.510893    0.380480    0.525280
  C      2.926968   -2.067667   -1.768101
  C      3.858562    0.376537   -2.020491
  C      4.149848   -0.820295    1.185155
  C      3.530181   -2.033037    0.784094
  C      3.244027   -0.840434   -2.415304
  H      4.319076   -0.770837    2.272821
  H      2.872141   -0.808183   -3.451581
  H     -3.975607    0.151140   -2.579347
  H     -3.445923    3.123009    0.291171
  H     -3.365499    0.223840    3.288052
  H     -3.815170   -2.753833    0.409849
  C     -3.848334    1.486835   -0.962975
  H     -3.752704    2.240763   -1.759850
  C     -3.741604   -1.096733    1.699277
  H     -3.583597   -1.866954    2.470342
  H      2.381755   -2.759951   -2.427992
  H      3.327616   -2.703951    1.633921
  H      4.919881    1.134218    1.216215
  H      3.854747    1.131750   -2.822829
  C      4.387834    0.879123   -0.805726
  H      4.723777    1.924332   -0.892279
  C      3.046030   -2.560890   -0.445444
  H      2.569432   -3.545200   -0.318711
44
COT2U2CO5----03T
  U     -1.367466    1.507841    1.758138
  U     -0.408811   -2.188230    1.263944
  C     -1.875164   -2.941048    3.033749
  C      1.202372   -2.120765    3.063157
  C     -0.791756   -0.802345    2.923483
  C     -2.250716   -0.882586    1.253080
  C      0.566438   -0.152791    1.283600
  O     -2.588047   -3.171170    3.920509
  O      1.919885   -1.967634    3.963146
  O     -3.157361   -0.073979    1.465128
  O     -1.046801    0.144962    3.691264
  O      0.971259    0.988857    1.513826
  H     -1.705066    3.291885    4.639367
  C     -1.777180    3.398728    3.545884
  C     -0.613823    3.630233    0.323181
  C     -3.073897    3.091082    3.048032
  C     -0.533924    3.740060    2.943133
  C     -0.063741    3.864563    1.610725
  C     -1.890748    3.248002   -0.174337
  H      0.276454    3.838222    3.683292
  H      1.023264    4.035410    1.570088
  H      0.149996    3.669870   -0.470258
  H      2.785279   -2.679811   -0.071693
  C      1.747944   -3.043051   -0.145789
  C     -1.555016   -2.981047   -1.065719
  C      0.976424   -2.282140   -1.065484
  C      1.478006   -4.093477    0.770135
  C     -1.825980   -4.028975   -0.144945
  C     -0.393094   -2.255681   -1.440721
  H      1.560330   -1.479554   -1.541563
  H     -0.621403   -1.426502   -2.129397
  H     -2.468246   -2.592657   -1.542273
  C      0.311062   -4.802589    1.165389
  H      0.499697   -5.485917    2.008819
  C     -1.054124   -4.792457    0.770504
  H     -1.670817   -5.478614    1.371957
  C     -3.647356    2.949871    1.757936
  H     -4.683447    2.579721    1.802858
  C     -3.152615    2.984991    0.428104
  H     -3.901047    2.639119   -0.303016
  H     -3.772489    2.805421    3.850955
  H     -1.890715    3.071838   -1.262037
  H      2.359911   -4.365682    1.370937
  H     -2.902535   -4.250217   -0.070189
44
COT2U2CO5----04S
  U      0.828739    0.018128   -0.878186
  U     -1.159512    0.513097    0.587937
  C      2.320103   -1.730113   -0.402673
  C     -1.803329   -0.105131   -1.527172
  O      3.039972   -2.598381   -0.096649
  O     -1.999664   -0.379302   -2.659871
  C     -0.217564   -1.923420   -0.260345
  C      1.342513   -0.389422    1.329029
  O      1.700798   -0.631706    2.427829
  O     -0.781461   -2.902349    0.084104
  C      0.988516   -1.676378   -2.621419
  O      1.061509   -2.552003   -3.379143
  C      1.900075    0.992997   -3.201577
  C      0.292736    2.667712   -0.673141
  C      2.680004    1.813905    0.028922
  C      0.659943    1.675755   -3.076745
  C     -0.014206    2.361596   -2.036542
  C      1.431953    2.471339    0.172219
  H      0.032347    1.561860   -3.974676
  H     -1.024372    2.692757   -2.324908
  H      1.277058    2.874322    1.185810
  H     -0.496493    3.266731   -0.187766
  H     -1.340162    3.514247    2.337704
  C     -1.806973    2.518586    2.261579
  C     -2.089353   -0.857297    2.678047
  C     -1.186312    1.564384    3.110611
  C     -2.829210    2.478081    1.272989
  C     -3.649529    1.464529    0.711463
  C     -1.306687    0.164450    3.278707
  H     -0.354397    1.992024    3.692364
  H     -2.959361    3.447931    0.765849
  H     -0.528123   -0.244407    3.939939
  C      2.986132    0.704795   -2.329298
  H      3.732930    0.038729   -2.787304
  C      3.317497    1.059934   -0.991890
  H      4.259206    0.602318   -0.652723
  C     -3.776871    0.062040    0.894602
  H     -4.461994   -0.395182    0.164368
  C     -3.121267   -0.900707    1.701984
  H     -3.405596   -1.931628    1.441036
  H     -1.768414   -1.864190    2.987467
  H     -4.259367    1.835010   -0.127481
  H      2.010783    0.507519   -4.183572
  H      3.244043    1.790008    0.974734
44
COT2U2CO5----05S
  C     -0.565369    1.794848    0.069426
  O      0.249217    2.614942    0.454967
  C     -0.618133    0.235434    1.591048
  O      0.191136    0.559684    2.450809
  C      1.676929    1.759848   -1.665444
  O      1.685980    2.308532   -2.687359
  C      0.323052   -1.490172    0.215512
  O     -0.555602   -2.300228   -0.065412
  C      0.481488   -0.147594   -1.478721
  O     -0.356014   -0.469798   -2.334677
  U      1.602756    0.402518    0.366777
  U     -1.706568   -0.121515   -0.344811
  H     -3.672932   -1.246421    2.242036
  C     -3.741380   -0.824614    1.227111
  C     -3.534122    0.599926   -2.187065
  C     -3.717550   -1.827823    0.220649
  C     -3.743029    0.596919    1.235676
  C     -3.568280    1.601083   -1.180177
  C     -3.572572   -0.819128   -2.194764
  H     -3.342629    1.018151   -3.188232
  C      3.429287    1.572080    2.054538
  C      3.555771   -1.282808   -0.328788
  C      4.061079    1.290021   -0.470910
  C      3.117356    0.333452    2.662506
  C      3.036210   -1.014458    2.222330
  C      3.913688   -0.049079   -0.933161
  H      2.759060    0.453785    3.696270
  H      4.071150   -0.138806   -2.019157
  H     -3.685157    1.009350    2.254565
  H     -3.401183    2.611234   -1.585184
  H     -3.630326   -2.841636    0.641703
  H     -3.405667   -1.235645   -3.200496
  C     -3.651711   -1.825560   -1.196271
  H     -3.531970   -2.839143   -1.610688
  C     -3.668812    1.600586    0.238617
  H     -3.570499    2.611055    0.664080
  H      3.256254    2.428881    2.725286
  H      4.328869    1.982243   -1.284709
  H      3.470915   -2.102496   -1.058616
  H      2.642153   -1.682423    3.004239
  C      3.226374   -1.685666    0.990107
  H      2.945901   -2.748629    1.045099
  C      3.826388    1.971377    0.752233
  H      3.919188    3.063909    0.649166
44
COT2U2CO5----06S
  U     -1.090864    0.372864    1.671035
  U      1.671292   -0.059825   -0.510813
  C     -2.492113   -1.377118    0.723454
  O     -3.053873   -2.240018    0.191627
  C     -0.755845    0.049360   -0.517282
  C      0.036824   -1.361690    0.905403
  C      1.135949    0.236472    1.841481
  C     -0.358904   -1.182375    3.394791
  O     -0.343712   -0.339209   -1.637643
  O      0.091128   -1.953220    4.133816
  O      2.346920   -0.069975    1.713854
  O      0.857859   -2.093107    0.305449
  H     -0.308488    1.938349    4.713782
  C     -1.012036    1.984103    3.867820
  C     -2.077814    2.699466    0.686638
  C     -2.152832    1.161539    4.066172
  C     -0.519162    2.778097    2.798676
  C     -0.958907    3.067549    1.480250
  C     -3.221035    1.879798    0.885208
  H      0.474341    3.200695    3.013612
  H     -0.220724    3.657886    0.914091
  H     -2.005821    3.076242   -0.345181
  H      1.106297    1.377511   -3.656869
  C      1.917608    1.058358   -2.983900
  C      4.064955    1.230925   -0.332913
  C      2.246368   -0.306317   -3.161632
  C      2.241312    2.055005   -2.027230
  C      3.136303    2.126483   -0.923779
  C      4.392687   -0.134517   -0.506832
  H      1.629296    2.964808   -2.137335
  H      3.056276    3.078188   -0.374019
  H      4.529992    1.652894    0.571791
  C      3.039837   -1.249642   -2.457269
  H      2.891138   -2.281003   -2.815082
  C      3.933070   -1.178693   -1.351956
  H      4.316366   -2.167575   -1.053500
  C     -3.259732    0.773265    3.264413
  H     -3.889787    0.014791    3.756140
  C     -3.715913    1.089034    1.954387
  H     -4.622313    0.527146    1.678977
  H      1.626802   -0.782939   -3.937396
  H      5.048196   -0.507972    0.295550
  H     -2.133094    0.640947    5.036623
  H     -3.823283    1.772048   -0.030422
44
COT2U2CO5----07S
  U     -0.240513    1.567583    1.613949
  U     -0.655852   -1.886521    1.567507
  C     -0.710853    1.625023    4.063411
  O     -1.043217    1.602206    5.171517
  C     -1.752369    0.172206    2.468687
  C     -1.541402    0.192007    0.461848
  C      0.878570   -0.487279    2.613661
  C      0.480022   -0.069471    0.240426
  O     -2.107596   -0.837983    0.020402
  O     -2.427764   -0.817812    2.791062
  O      1.627474    0.378722    3.006443
  O      0.655333   -1.155904   -0.326017
  H     -0.771517   -4.132596   -1.065955
  C     -0.702738   -4.100361    0.032971
  C     -1.791873   -3.670454    3.239880
  C     -1.977925   -4.068373    0.653366
  C      0.639061   -3.994561    0.483549
  C     -0.452586   -3.523277    3.685751
  C     -2.422659   -3.887340    1.987081
  H     -2.805125   -4.085193   -0.073089
  H     -3.518047   -3.793568    2.054352
  H     -2.519682   -3.447465    4.034976
  C      1.131242    3.802687    2.462035
  C      0.136773    2.937836   -0.695148
  C     -1.888599    3.529581    0.860212
  C      1.798468    3.363890    1.287479
  C      1.387164    3.009458   -0.020462
  C     -1.214478    3.160703   -0.332390
  H      2.873302    3.189997    1.455500
  H      2.216932    2.632466   -0.638365
  H     -1.913531    2.866688   -1.130343
  H      0.233565    2.525631   -1.710968
  C      1.269486   -3.764915    1.732776
  H      2.355670   -3.611656    1.630455
  C      0.821724   -3.573629    3.065089
  H      1.639739   -3.313980    3.754480
  C     -1.479724    3.909171    2.167151
  H     -2.329609    4.091881    2.843318
  C     -0.220749    4.057195    2.815049
  H     -0.326078    4.354170    3.870620
  H      1.814891    3.914529    3.318345
  H     -2.982785    3.449046    0.767580
  H      1.354636   -3.965136   -0.352303
  H     -0.393460   -3.227474    4.745582
44
COT2U2CO5----08T
  C      1.402094   -1.541129   -1.140345
  O      1.284816   -2.250855   -2.054681
  C     -1.813264    2.140069    0.322890
  C     -0.454258   -1.509689    0.995499
  C      0.126740    0.453407   -1.064387
  O      0.525022   -1.925949    1.623732
  O     -1.680789    3.249207    0.639653
  O     -0.759720    0.515404   -1.925589
  C     -0.819367    0.467291    1.676987
  O      0.048929    0.781048    2.493852
  U     -2.018979   -0.260598   -0.018694
  U      1.521847    0.062159    0.651421
  C     -4.260548    0.319627   -1.461847
  C     -3.507507   -2.104802    1.250975
  C     -4.301140    0.389078    1.165091
  C     -3.810562   -0.930575   -1.961214
  C     -3.394033   -2.155211   -1.372738
  C     -3.927110   -0.849435    1.754745
  H     -3.665397   -0.918943   -3.053220
  H     -3.854571   -0.787490    2.851605
  C      3.838831   -0.571522    1.911903
  C      2.789356    2.173087   -0.380089
  C      3.361482    0.571521    2.605817
  C      3.853267   -0.203050   -0.691392
  C      3.330135    1.057655   -1.075764
  C      2.866863    1.843939    2.223976
  H      3.262626    0.393918    3.688648
  H      3.240569    1.159193   -2.168562
  H     -4.390106    1.069583   -2.258520
  H     -4.460939    1.179433    1.915250
  H     -3.187792   -2.791305    2.050225
  H     -3.004849   -2.867627   -2.118234
  C     -3.274791   -2.644127   -0.044300
  H     -2.822869   -3.647232   -0.003960
  C     -4.466688    0.866433   -0.167554
  H     -4.739729    1.932862   -0.199462
  H      4.015929   -1.431156    2.577858
  H      4.096350   -0.836948   -1.558504
  H      2.364537    2.929648   -1.057714
  H      2.476481    2.411798    3.082516
  C      2.604791    2.496753    0.990155
  H      2.058904    3.444139    1.126494
  C      4.029838   -0.893207    0.544379
  H      4.340769   -1.939306    0.394862
44
COT2U2CO5----09T
  U     -1.451679    1.486556    1.214382
  U     -0.646289   -2.093972    0.929084
  C      1.099510   -1.571174    2.332951
  C     -0.971657   -0.634532    2.531541
  C     -1.887657   -0.154199   -0.299074
  C      0.465328   -0.163335    0.761576
  O      1.964642   -1.252779    3.054525
  O     -2.063097   -1.100427   -1.032420
  O     -0.995164    0.366286    3.271545
  C     -3.478692    0.234439    1.551275
  O     -4.452985   -0.393959    1.647533
  O      0.933548    0.964747    0.939167
  H      1.195198   -4.284841   -1.059520
  C      0.382042   -4.270755   -0.315399
  C     -2.801608   -3.762456    0.870278
  C     -0.901973   -4.124414   -0.903777
  C      0.858666   -4.327699    1.018410
  C     -2.312132   -3.744610    2.203674
  C     -2.219555   -3.950425   -0.408227
  H     -0.856773   -4.055765   -2.002713
  H     -2.944503   -3.780515   -1.219170
  H     -3.863935   -3.476854    0.809756
  H      0.350269    3.482666   -0.981717
  C     -0.505609    3.517204   -0.289193
  C     -3.689907    2.955795    0.806157
  C     -0.111089    3.863117    1.029148
  C     -1.712553    3.090464   -0.905388
  C     -3.042403    2.876504   -0.451718
  C     -0.746005    3.885384    2.297305
  H      0.974242    4.032263    1.104416
  H     -1.576703    2.816704   -1.963390
  H     -3.702333    2.486660   -1.242339
  C      0.258612   -4.240452    2.307663
  H      1.009061   -4.270058    3.112603
  C     -1.043115   -3.974076    2.799826
  H     -1.054988   -3.819866    3.889780
  C     -2.057814    3.611331    2.764283
  H     -2.130731    3.626425    3.863275
  C     -3.275015    3.227457    2.142048
  H     -4.077138    3.035130    2.872186
  H     -4.741660    2.632837    0.755844
  H     -0.036596    4.069760    3.120127
  H      1.957017   -4.386278    1.075200
  H     -3.078293   -3.446329    2.936158
44
COT2U2CO5----10T
  C     -1.319190    2.418578   -0.496719
  O     -1.162198    3.568858   -0.412762
  C     -0.501572    0.914139    1.229962
  O      0.330289    1.349435    2.035707
  C      1.685417    2.246801   -1.001728
  O      1.656035    3.054910   -1.835183
  C      0.365184   -1.365274    0.079435
  O     -0.541109   -2.102737   -0.289759
  C      0.625225    0.155818   -1.403057
  O     -0.237947    0.017844   -2.289412
  U      1.806161    0.303315    0.447315
  U     -1.748770    0.063682   -0.439216
  H     -3.410632   -0.776638    2.452115
  C     -3.590556   -0.565654    1.386249
  C     -3.744340    0.186038   -2.259219
  C     -3.496045   -1.727503    0.572330
  C     -3.800472    0.815174    1.130596
  C     -3.891234    1.339656   -1.445318
  C     -3.601634   -1.200812   -1.996745
  H     -3.650148    0.431291   -3.329010
  C      3.664678    1.085482    2.290844
  C      3.655770   -1.346275   -0.522629
  C      4.254349    1.194396   -0.264580
  C      3.245580   -0.211433    2.691501
  C      3.091893   -1.464741    2.039956
  C      4.067745   -0.050060   -0.926713
  H      2.887687   -0.233436    3.733166
  H      4.205743    0.029208   -2.016292
  H     -3.759630    1.428230    2.044191
  H     -3.905533    2.269900   -2.035096
  H     -3.251101   -2.627052    1.158697
  H     -3.424941   -1.787852   -2.912302
  C     -3.519291   -1.990736   -0.821724
  H     -3.290825   -3.044402   -1.044987
  C     -3.941434    1.596841   -0.043370
  H     -4.016855    2.672817    0.177767
  H      3.551561    1.830268    3.094877
  H      4.531196    2.001547   -0.960795
  H      3.540284   -2.035915   -1.372939
  H      2.649455   -2.229480    2.697812
  C      3.263290   -1.934028    0.710965
  H      2.926453   -2.975001    0.589469
  C      4.086346    1.666898    1.068213
  H      4.245816    2.754119    1.148493
44
COT2U2CO5----11S
  U     -0.740037    0.423176    1.652058
  U     -0.366738   -2.042428    1.618904
  C     -1.493293   -3.624082    3.099695
  C      1.211952   -3.159137    3.110858
  C     -0.590210   -0.467500    3.750025
  C     -2.562678   -1.483373    2.150250
  C      1.576261   -0.858580    2.112717
  O     -2.095328   -4.339215    3.788590
  O      2.020961   -3.637344    3.792925
  O     -3.666444   -1.158083    2.425121
  O      2.549703   -0.242462    2.380480
  O     -0.506981   -0.974589    4.816613
  C     -2.599071    2.146997    2.474964
  C      0.756304    2.608134    1.986851
  C     -0.557735    2.366263   -0.273503
  C     -1.487574    2.371160    3.324668
  C     -0.092270    2.554870    3.121786
  C      0.565231    2.521286    0.582705
  H     -1.746168    2.271506    4.389899
  H      0.470945    2.554498    4.067646
  H      1.520106    2.500097    0.033360
  H      1.821627    2.616610    2.262846
  C      1.441733   -2.051210   -0.450346
  C     -1.993741   -2.208961   -0.588263
  C      0.409641   -1.151591   -0.828925
  C     -0.925001   -4.389767    0.399487
  C     -1.956432   -3.519718   -0.053745
  C     -1.016509   -1.214860   -0.878167
  H      0.798486   -0.171887   -1.151368
  H     -2.961601   -3.933140    0.122980
  H     -1.463654   -0.279884   -1.253222
  H     -3.021350   -1.838959   -0.729147
  C     -1.947549    2.172560   -0.069250
  H     -2.488646    1.975347   -1.008943
  C     -2.786989    2.053999    1.069711
  H     -3.811697    1.747883    0.806624
  C      0.495355   -4.318971    0.471425
  H      0.932855   -5.203730    0.959096
  C      1.478125   -3.358665    0.097158
  H      2.498730   -3.676798    0.361451
  H     -3.509833    1.886939    3.035739
  H     -0.271259    2.290144   -1.334874
  H      2.440232   -1.590266   -0.506490
  H     -1.319094   -5.322299    0.832035
44
COT2U2CO5----12Q
  U      1.411851    0.368250    0.363373
  U     -0.986653    1.287890   -0.270796
  C      0.245403    3.283687    0.094873
  O      0.751168    4.330605    0.199267
  C      0.999511   -1.312754   -1.185942
  C     -0.202567   -1.266279    0.843805
  O      0.845018   -2.183489   -1.954463
  O     -0.924111   -2.154803    1.102171
  C      1.370318    0.898435   -1.917444
  O      1.463438    1.133614   -3.063826
  C     -0.928400    1.590164    2.080874
  O     -1.030902    1.746836    3.233097
  C     -3.561284    1.106509    0.385371
  C     -2.011395    0.107125   -2.504912
  C     -3.261668   -0.148562   -0.211489
  C     -2.060752    2.713486   -2.246154
  C     -1.795020    1.460033   -2.861758
  C     -2.612107   -0.562147   -1.402315
  H     -3.504464   -0.994444    0.450355
  H     -1.176129    1.563110   -3.766163
  H     -2.476950   -1.653969   -1.449335
  H     -1.526370   -0.593610   -3.202946
  C      3.470234    2.146705    0.632774
  C      2.211613   -0.078920    2.934971
  C      3.405801   -1.267359    0.927303
  C      2.757254    2.251630    1.854935
  C      2.238650    1.332926    2.805918
  C      2.699516   -1.159468    2.154745
  H      2.479621    3.291266    2.087202
  H      1.655172    1.834135    3.593285
  H      2.377376   -2.139406    2.540445
  H      1.609367   -0.415715    3.793635
  C     -2.716258    3.132102   -1.053672
  H     -2.633703    4.217775   -0.889666
  C     -3.342142    2.466900    0.031921
  H     -3.627951    3.159551    0.839029
  C      3.961957    1.068194   -0.146345
  H      4.386286    1.396812   -1.107948
  C      3.925862   -0.346825   -0.024948
  H      4.315423   -0.853671   -0.921626
  H     -3.990614    1.000441    1.393906
  H     -1.605218    3.555397   -2.791145
  H      3.602912    3.121191    0.136697
  H      3.491904   -2.310787    0.586135
44
COT2U2CO5----13S
  U     -1.672257    0.453253    1.598222
  U     -0.860897   -1.958566    1.386153
  C     -1.264441   -4.059187    2.547123
  C      0.682728   -2.470552    3.117853
  C     -1.577868   -0.472836    3.677973
  C     -3.119487   -1.203875    2.037600
  C      0.816912   -0.521707    2.013043
  O     -1.433050   -5.043020    3.137140
  O      1.511308   -2.707223    3.905007
  O     -3.417006   -2.366015    2.218464
  O     -1.621080   -0.967461    4.746182
  O      1.712878    0.183423    2.337759
  H     -0.994446   -5.321272    0.215328
  C     -0.810370   -4.277146   -0.081645
  C      0.955555   -1.406118   -0.572183
  C      0.541088   -3.884967    0.145910
  C     -1.998967   -3.629694   -0.514525
  C     -2.340197   -2.314580   -0.902937
  C      1.280925   -2.694189   -0.076303
  H      1.142373   -4.683278    0.607260
  H     -2.881182   -4.282113   -0.420148
  H      2.325940   -2.769002    0.261940
  H     -2.226575    2.274815    4.462798
  C     -2.176511    2.381442    3.368553
  C     -3.230324    2.105023    0.125123
  C     -3.417740    2.104667    2.740267
  C     -0.855668    2.641112    2.910861
  C     -0.237332    2.789277    1.642411
  C     -3.852813    1.984620    1.394281
  H     -4.199151    1.819120    3.460862
  H     -0.126605    2.663010    3.735813
  H     -4.888947    1.619715    1.322011
  C     -1.612555   -1.105372   -1.076376
  H     -2.250617   -0.260863   -1.385809
  C     -0.236927   -0.743953   -0.971374
  H     -0.064446    0.317935   -1.208523
  C     -1.918147    2.404018   -0.328945
  H     -1.826651    2.328641   -1.424833
  C     -0.677383    2.689827    0.300980
  H      0.151098    2.778336   -0.420522
  H     -3.907250    1.828058   -0.699656
  H      0.854828    2.901254    1.721123
  H      1.814308   -0.717697   -0.538489
  H     -3.425459   -2.174745   -1.027051
44
COT2U2CO5----14S
  U     -0.963013    1.341317    1.293103
  U     -0.905717   -1.239952    1.635897
  C      1.215969    1.995502    1.746701
  O      2.323485    2.324244    1.948067
  C     -2.345079   -0.290175    3.168074
  C     -2.983096   -0.976823    0.653972
  C      0.280790    0.700435    3.126647
  C      0.769314    0.393160    0.114783
  O      1.678454    0.070094   -0.560260
  O     -4.056348   -1.035592    0.180949
  O      0.885362    0.445763    4.110548
  O     -3.095798    0.145198    3.960784
  H      2.129403   -2.153971    3.196986
  C      1.253210   -2.570519    2.676277
  C     -0.736917   -3.376202    0.006456
  C      1.431747   -2.623259    1.272295
  C      0.159525   -2.788345    3.552685
  C     -1.191335   -3.201500    3.399047
  C      0.606393   -2.948860    0.163033
  H      2.412878   -2.232822    0.960498
  H      0.383091   -2.477492    4.585066
  H      1.098374   -2.744748   -0.800410
  H     -2.287457    3.739077    3.394962
  C     -2.204654    3.495722    2.323701
  C     -0.626580    3.099371   -0.710815
  C     -3.282851    2.705119    1.852712
  C     -0.998166    3.966644    1.746112
  C     -0.362332    3.826002    0.479210
  C     -1.683280    2.263180   -1.157044
  H     -0.364969    4.506306    2.467465
  H      0.625525    4.310810    0.457861
  H      0.213895    3.139533   -1.420834
  C     -2.005392   -3.569820    2.295118
  H     -3.055332   -3.734480    2.583260
  C     -1.812891   -3.651014    0.891549
  H     -2.748416   -3.872089    0.355264
  C     -3.578944    2.037138    0.638370
  H     -4.503293    1.444359    0.706881
  C     -2.915384    1.842097   -0.601032
  H     -3.451552    1.133549   -1.250530
  H     -4.017533    2.483826    2.642312
  H     -1.469922    1.793006   -2.130154
  H     -1.043043   -3.427263   -1.050751
  H     -1.757868   -3.149176    4.341439
44
COT2U2CO5----15S
  U     -1.233144   -0.106063   -0.035347
  U      1.192119   -0.425573    0.458755
  C      2.755596    0.848444   -0.764621
  C      2.411357   -1.883097   -0.943368
  C      0.823277   -0.237852   -1.785339
  C     -0.068178    1.984769   -0.011948
  C     -0.611928   -2.393207   -0.297960
  O      3.500097    1.463790   -1.420300
  O      2.989258   -2.575222   -1.684648
  O     -0.439790   -3.542673   -0.444029
  O      0.605065   -0.138873   -2.944619
  O      0.361690    3.073940   -0.026316
  H     -3.300039   -2.667332   -1.268893
  C     -3.292310   -1.605909   -0.978386
  C     -3.361402    1.092712    1.136122
  C     -2.896556   -0.753682   -2.042111
  C     -3.580664   -1.419206    0.401243
  C     -3.600092   -0.303330    1.273851
  C     -2.662511    0.638770   -2.181633
  H     -2.628084   -1.315627   -2.950268
  H     -3.744860   -2.372213    0.928407
  H     -3.768287   -0.595982    2.323305
  H      0.106062    1.864104    2.941683
  C      0.686414    0.943229    2.772859
  C      1.245991   -2.408340    2.323053
  C      2.043193    1.201935    2.458320
  C     -0.137022   -0.225919    2.797360
  C      0.108855   -1.628268    2.658088
  C      2.601317   -2.139538    1.982789
  H     -1.185985   -0.000074    3.055326
  H     -0.805463   -2.232456    2.776564
  H      0.995344   -3.474105    2.201735
  C     -3.012202    1.951058    0.064049
  H     -2.852938    2.991142    0.387561
  C     -2.717727    1.758629   -1.315267
  H     -2.365466    2.682484   -1.799801
  C      3.168393    0.416525    2.070936
  H      4.045057    1.034255    1.823933
  C      3.401348   -0.968914    1.865234
  H      4.411250   -1.179822    1.482923
  H     -3.388641    1.619775    2.103618
  H     -2.247326    0.894153   -3.168706
  H      2.264353    2.280538    2.426008
  H      3.141675   -3.048511    1.677678
44
COT2U2CO5----16S
  U     -0.708617    1.531164    1.660604
  U      0.118158   -1.922395    1.846045
  C      1.084226    1.956457    3.116375
  O      2.007126    2.088312    3.818322
  C     -1.475035    2.385332    3.868004
  C     -1.755321   -0.743147    1.660410
  C     -0.264493    0.014131    3.286426
  C      1.095724    0.263631    1.474108
  O     -2.698275    0.049919    1.650096
  O     -1.738652    2.737633    4.935952
  O      0.220003   -0.912650    3.967672
  O      2.013626   -0.587365    1.593669
  C      0.882056    3.277946    0.345612
  C     -2.028409    1.869388   -0.749193
  C     -2.428016    3.634532    1.147373
  C      0.547625    2.294020   -0.622012
  C     -0.662120    1.710651   -1.080593
  C     -2.760585    2.671679    0.168759
  H      1.438609    1.831073   -1.073233
  H     -0.490801    0.895625   -1.801552
  H     -3.829238    2.406656    0.188464
  H     -2.672213    1.137593   -1.262077
  C      0.559671   -3.362507   -0.336119
  C     -1.511702   -3.995164    2.318105
  C     -0.849583   -3.397667   -0.146762
  C      1.032881   -4.183165    2.951451
  C     -0.376036   -4.182066    3.151735
  C     -1.707689   -3.680460    0.948419
  H     -1.401989   -3.044001   -1.031736
  H     -0.646346   -4.276665    4.215401
  H     -2.767162   -3.502574    0.707765
  H     -2.454708   -3.988659    2.886849
  C      0.155549    4.080481    1.264865
  H      0.815337    4.675973    1.915183
  C     -1.212533    4.218132    1.610197
  H     -1.368674    4.909658    2.453176
  C      1.892531   -3.988818    1.836384
  H      2.956619   -3.985774    2.121612
  C      1.694939   -3.632817    0.479461
  H      2.642182   -3.409810   -0.036483
  H      0.839275   -2.982190   -1.331958
  H      1.587958   -4.287123    3.897585
  H      1.970822    3.388122    0.467286
  H     -3.301215    3.963287    1.733798
44
COT2U2CO5----17Q
  U     -1.356793    0.658431   -1.508996
  U      1.320487    0.301546    1.430721
  C     -3.118867    0.257152   -0.048531
  O     -4.001733    0.069457    0.693570
  C     -1.981053   -1.578754   -1.323282
  O     -2.283802   -2.702899   -1.227110
  C      2.140944    1.202721   -0.658233
  C     -1.149770    0.661312    0.695564
  C     -0.244877   -0.843789   -0.299086
  O      0.295290   -1.631437    0.507023
  O     -0.978110    0.520053    1.926877
  O      2.695141    1.601370   -1.603788
  C     -1.336270    3.258090   -2.283642
  C     -3.241232    0.642412   -3.416217
  C     -2.706780    2.900892   -2.187340
  C     -0.728905    0.422999   -4.135656
  C     -2.097277    0.060167   -4.029584
  C     -3.497901    1.822722   -2.668231
  H     -3.273723    3.571441   -1.521708
  H     -2.306639   -0.934365   -4.453861
  H     -4.532657    1.863704   -2.293054
  H     -4.122948   -0.015912   -3.470720
  C      3.137383    2.142816    2.145790
  C      1.555706   -0.219219    4.072704
  C      3.230328   -1.281648    2.347486
  C      2.121344    2.171368    3.138686
  C      1.482768    1.191951    3.951014
  C      2.253805   -1.246537    3.384391
  H      1.689373    3.176627    3.272580
  H      0.674461    1.621917    4.563498
  H      1.900331   -2.253121    3.659312
  H      0.793970   -0.619585    4.760308
  C     -0.193451    2.675977   -2.895642
  H      0.732853    3.221528   -2.657615
  C      0.057032    1.509917   -3.670167
  H      1.129947    1.372383   -3.876660
  C      3.937007   -0.300298    1.600702
  H      4.595054   -0.745108    0.836811
  C      3.908921    1.117822    1.531165
  H      4.574466    1.510155    0.745974
  H      3.331407    3.135478    1.708173
  H      3.450966   -2.307814    2.012701
  H     -1.085820    4.142880   -1.676471
  H     -0.122053   -0.360732   -4.617514
44
COT2U2CO5----18T
  U     -1.274568    1.868182    1.691684
  U     -1.308650   -2.268249    1.365906
  C      0.307400   -2.329750    3.081307
  C     -1.398303   -0.803700    2.981895
  C     -2.631806   -0.475769    1.418216
  C      0.012442   -0.512200    1.373735
  O      1.076109   -2.250389    3.954325
  C     -1.413029    2.882838    3.947562
  O     -1.482108    3.348996    5.002148
  O     -3.244851    0.576628    1.658568
  O      0.639615    0.521505    1.663934
  O     -1.343267    0.224209    3.662543
  H     -0.635338   -5.445458    2.661611
  C     -1.019169   -4.928521    1.767806
  C     -0.860549   -3.118628   -1.140304
  C      0.018730   -4.576642    0.861183
  C     -2.414607   -4.677177    1.845322
  C     -3.357918   -3.981796    1.038907
  C      0.084965   -3.813964   -0.334578
  H      1.012026   -4.891352    1.217326
  H     -2.854669   -5.036776    2.789541
  H      1.120019   -3.662324   -0.680366
  H      1.693604    3.282776    0.652629
  C      0.605361    3.406823    0.536717
  C     -2.529652    2.614936   -0.575041
  C      0.045884    4.243222    1.533752
  C      0.082732    2.615507   -0.520622
  C     -1.213299    2.301686   -0.998154
  C     -3.097344    3.416497    0.450221
  H      0.867423    2.031749   -1.026951
  H     -1.196494    1.543748   -1.797283
  H     -3.292304    2.031016   -1.114083
  C     -2.264296   -2.902228   -1.086724
  H     -2.614502   -2.218747   -1.876231
  C     -3.300230   -3.259916   -0.184397
  H     -4.263217   -2.793539   -0.444174
  C     -2.580096    4.252698    1.469263
  H     -3.367589    4.667572    2.119239
  C     -1.274846    4.616203    1.898626
  H     -1.293788    5.276781    2.780136
  H      0.803713    4.648752    2.223732
  H     -4.190497    3.299147    0.515382
  H     -0.379896   -2.559681   -1.959027
  H     -4.353541   -3.931030    1.508454
44
COT2U2CO5----19T
  U     -1.387047    2.131628    1.051985
  U     -0.521015   -1.893082    1.827024
  C     -2.849249    3.310135    2.658200
  O     -3.528597    3.847755    3.423460
  C     -1.727416   -0.291169    2.755777
  C     -1.838341   -0.554748    0.682308
  C      0.204558    0.163380    2.130717
  C      0.648942   -1.179643   -0.120931
  O     -2.292675    0.769399    3.017376
  O      1.203863   -0.803110   -1.073772
  O      0.397892    1.370431    2.368721
  O     -2.629867    0.297595    0.245107
  H      2.110535   -3.253978    3.665138
  C      1.156632   -3.517991    3.180493
  C     -2.246879   -3.709115    2.822156
  C      1.325369   -3.884504    1.817963
  C      0.040297   -3.314241    4.039286
  C     -1.370531   -3.407131    3.897263
  C     -2.079728   -4.042103    1.451190
  H      0.336986   -2.922793    5.025661
  H     -1.908789   -3.079133    4.799679
  H     -3.303673   -3.548416    3.087909
  H      0.733883    1.621790   -1.689428
  C      0.113008    2.396145   -1.213754
  C     -2.774700    4.018840   -0.350780
  C      0.808392    3.090285   -0.192791
  C     -1.236570    2.339789   -1.639884
  C     -2.439897    2.996805   -1.271801
  C      0.464740    4.067350    0.777366
  H      1.836634    2.717720   -0.061952
  H     -1.411838    1.525583   -2.360816
  H     -3.324015    2.566944   -1.768610
  C      0.447234   -4.190418    0.743045
  H      0.981550   -4.337737   -0.208532
  C     -0.964241   -4.238982    0.589101
  H     -1.267688   -4.397014   -0.458301
  C     -0.716809    4.778961    1.098193
  H     -0.592092    5.439897    1.971368
  C     -2.048801    4.781199    0.602594
  H     -2.698187    5.474522    1.160563
  H     -3.856066    4.229682   -0.321880
  H      1.286537    4.269666    1.482400
  H      2.379644   -3.845226    1.499910
  H     -3.038603   -4.082261    0.910081
44
COT2U2CO5----20S
  U     -1.555650    0.071668   -0.892409
  U      0.868190    0.445884    1.676159
  C     -2.867459   -1.322843    0.456099
  O     -3.491972   -1.983070    1.188051
  C     -0.673281   -1.289624    0.676940
  C      0.893993    0.230482   -0.537328
  C     -1.569350    0.641435    1.209364
  C      2.181931   -1.277348    0.649489
  O      2.790625   -2.077453    0.066538
  O      0.818709   -0.021702   -1.738332
  O     -0.250545   -1.719145    1.758740
  O     -1.367453    0.783259    2.431329
  H     -2.504621    3.330683   -0.456194
  C     -2.619252    2.496685   -1.165782
  C     -1.682684    0.313484   -3.638939
  C     -3.727209    1.665416   -0.851626
  C     -1.599169    2.474108   -2.156241
  C     -1.235644    1.583924   -3.195514
  C     -2.733787   -0.566030   -3.269477
  H     -0.882308    3.302829   -2.041043
  H     -0.295140    1.881862   -3.684609
  H     -1.006766   -0.128674   -4.388097
  H      2.023401   -0.147356    4.917115
  C      2.105343    0.578919    4.092058
  C      3.114674    1.772380    1.025887
  C      1.127028    1.604223    4.164181
  C      3.107233    0.225002    3.154349
  C      3.550044    0.745052    1.900529
  C      2.064819    2.728018    1.057592
  H      3.636231   -0.701636    3.427713
  H      4.369739    0.149353    1.469973
  H      3.649362    1.759999    0.063612
  C     -4.212362    0.428241   -1.337621
  H     -5.063062    0.052362   -0.748111
  C     -3.783790   -0.513481   -2.318893
  H     -4.372776   -1.443824   -2.285964
  C      0.726557    2.663962    3.313787
  H     -0.176318    3.171198    3.687319
  C      1.085418    3.106861    2.016893
  H      0.397758    3.875542    1.629895
  H      0.463368    1.493346    5.036140
  H      1.960368    3.271618    0.105880
  H     -4.272783    2.009422    0.040363
  H     -2.690260   -1.531039   -3.800901
44
COT2U2CO5----21Q
  U     -0.899736    1.798347    1.120009
  U     -0.501746   -1.984187    1.972010
  C     -1.026230    0.441794    2.938932
  O     -1.131145   -0.436041    3.788960
  C     -2.113346   -0.039220    1.266692
  C     -3.238510    1.924369    1.474266
  C      1.606036   -0.781046    1.997056
  C     -0.568221   -0.165717   -0.020453
  O     -4.388844    1.926607    1.653000
  O     -2.667838   -1.145040    1.428067
  O      2.663707   -0.297588    2.033717
  O     -0.448482   -1.304487   -0.445737
  H      1.226291   -4.087300   -0.189712
  C      0.715984   -4.072786    0.786392
  C     -1.952053   -4.033492    2.943598
  C     -0.675819   -4.323918    0.672268
  C      1.579610   -3.682777    1.841969
  C     -1.085406   -3.639617    3.999907
  C     -1.782824   -4.317309    1.565143
  H     -0.985992   -4.477820   -0.373467
  H     -2.741642   -4.469982    1.045572
  H     -3.011850   -4.019360    3.242980
  C      1.371518    3.000670    1.894776
  C     -0.438219    3.402010   -0.988788
  C     -1.650288    4.408548    1.115509
  C      1.588996    2.699316    0.523125
  C      0.833735    2.856337   -0.668408
  C     -1.466876    4.044858   -0.247822
  H      2.508490    2.114753    0.365046
  H      1.302919    2.354687   -1.529672
  H     -2.358587    4.253824   -0.860251
  H     -0.722189    3.224360   -2.038523
  C      1.408459   -3.395737    3.228962
  H      2.338121   -3.043419    3.702969
  C      0.304637   -3.381332    4.120683
  H      0.573371   -2.988824    5.114305
  C     -0.910247    4.233580    2.314952
  H     -1.467792    4.561999    3.206396
  C      0.335572    3.633408    2.638661
  H      0.512232    3.587706    3.724920
  H      2.158947    2.585851    2.543324
  H     -2.645448    4.843343    1.300119
  H      2.610881   -3.502061    1.500114
  H     -1.636852   -3.389583    4.919907
44
COT2U2CO5----22T
  U     -1.659167    0.553911   -0.687471
  U      1.072812   -0.251365    1.564620
  C     -2.181845   -1.646669   -0.635760
  O     -2.412374   -2.796097   -0.578150
  C     -0.056091   -0.899624   -0.597666
  C      2.888066   -1.899109    1.546756
  C     -1.403313   -0.541559    1.164647
  C      1.269508   -1.474258    3.680339
  O      1.381054   -2.024349    4.692871
  O      3.768087   -2.651273    1.544208
  O      0.805614   -1.750018   -0.283072
  O     -1.024928   -1.261916    2.114853
  H     -2.809293    3.839388    0.131992
  C     -2.854480    3.044069   -0.630549
  C     -1.795011    1.174471   -3.309409
  C     -3.862521    2.084152   -0.349351
  C     -1.833061    3.175427   -1.608909
  C     -1.379247    2.389225   -2.703722
  C     -2.848471    0.252819   -3.071389
  H     -1.193361    4.055279   -1.430232
  H     -0.455641    2.788367   -3.154723
  H     -1.107728    0.837366   -4.101830
  H      3.063411    0.781976    4.326379
  C      2.615822    1.120840    3.378147
  C      2.341204    1.534471   -0.012971
  C      1.281364    1.583283    3.545743
  C      3.468203    0.896188    2.268910
  C      3.344996    1.041461    0.859487
  C      1.048466    2.098495    0.165494
  H      4.421851    0.427500    2.560264
  H      4.213747    0.637574    0.315583
  H      2.600751    1.405680   -1.075778
  C     -4.302873    0.886443   -0.975993
  H     -5.092628    0.374972   -0.403583
  C     -3.898871    0.149010   -2.118949
  H     -4.459333   -0.792641   -2.224168
  C      0.274772    2.077377    2.676897
  H     -0.679075    2.266388    3.194372
  C      0.191662    2.323707    1.279157
  H     -0.777357    2.766804    0.985118
  H      0.932967    1.496497    4.587302
  H      0.586663    2.403159   -0.790607
  H     -4.393054    2.288366    0.594592
  H     -2.790147   -0.631798   -3.724534
44
COT2U2CO5----23S
  C     -1.461843    2.377800    0.568215
  O     -1.341129    3.371597    1.163485
  C     -0.538699    0.449122    1.482775
  O      0.397289    1.118645    2.178050
  C      1.269406    2.671153   -0.668159
  O      1.077412    3.612240   -1.340017
  C     -0.172156   -0.859105    1.026892
  O     -0.756617   -1.635688    0.161259
  C      0.488831    0.829921   -1.261868
  O     -0.314291    0.770247   -2.228268
  U      1.758630    0.706591    0.529852
  U     -1.771753    0.272233   -0.445502
  C     -4.117330    0.800342    0.750558
  C     -3.227189   -0.549175   -2.593532
  C     -3.993088   -0.613551    0.745605
  C     -3.660397    1.841792   -1.616995
  C     -3.330361    0.864018   -2.590586
  C     -3.742655   -1.597291   -0.249504
  H     -4.048851   -1.043372    1.758328
  H     -2.990119    1.312508   -3.536850
  C      4.133954    1.673008    1.304140
  C      3.040523   -1.459063   -0.351325
  C      3.814423    0.903144   -1.187379
  C      3.874157    0.630897    2.235344
  C      3.428663   -0.710990    2.134145
  C      3.357221   -0.436958   -1.285402
  H      3.912462    0.983537    3.278599
  H      3.097057   -0.716281   -2.318212
  H     -2.836602   -0.939671   -3.546766
  H     -3.645532   -2.606159    0.180831
  H     -4.271297    1.211679    1.760279
  H     -3.541280    2.869873   -1.994364
  C     -4.008613    1.813107   -0.239992
  H     -4.131213    2.823552    0.179861
  C     -3.426133   -1.573473   -1.627691
  H     -3.160539   -2.570658   -2.013354
  H      2.576027   -2.335021   -0.831212
  H      3.209130   -1.154747    3.118009
  H      4.331439    2.638886    1.796498
  H      3.835967    1.410768   -2.164416
  C      4.124593    1.782421   -0.114652
  H      4.336251    2.807071   -0.457673
  C      3.077991   -1.577338    1.062896
  H      2.649793   -2.528101    1.415078
44
COT2U2CO5----24S
  U     -1.289710    1.462355    1.261422
  U     -0.734314   -0.886733    2.209082
  C      0.398543    2.545089    2.581017
  O      1.258009    3.151037    3.074728
  C     -1.859350    0.584607    3.502374
  C     -3.011172   -0.722628    1.843417
  C      0.831847    0.102813    3.791805
  C      0.863768    0.810530    0.755938
  O      1.492945    0.486825    4.663546
  O      1.991463    0.625621    0.459742
  O     -4.185979   -0.722797    1.799733
  O     -2.412221    1.651420    3.677488
  H      2.310613   -2.359739    3.233219
  C      1.356004   -2.579880    2.729969
  C     -1.980430   -3.267157    2.463919
  C      1.423216   -2.369113    1.331029
  C      0.314825   -2.873497    3.653104
  C     -1.069943   -3.163980    3.544123
  C      0.491930   -2.394564    0.261214
  H      2.410859   -2.001349    1.013979
  H      0.648682   -2.803656    4.700370
  H     -1.565519   -3.243067    4.524467
  H     -2.600337    4.553145    1.859630
  C     -2.426887    3.853216    1.027228
  C     -0.592010    2.088298   -1.274686
  C     -3.514620    2.969888    0.820817
  C     -1.123380    3.980628    0.473871
  C     -0.371682    3.253204   -0.487330
  C     -1.653045    1.161431   -1.423968
  H     -0.537264    4.781552    0.950005
  H      0.661174    3.624120   -0.577353
  H      0.309895    1.788892   -1.830239
  C     -1.899442   -3.102195    1.048617
  H     -2.881359   -3.210087    0.562501
  C     -0.884116   -2.715575    0.143337
  H     -1.270159   -2.555622   -0.876027
  C     -3.725899    1.809391    0.034535
  H     -4.685091    1.324015    0.268656
  C     -2.956708    1.045455   -0.882607
  H     -3.470115    0.123396   -1.196281
  H     -4.341251    3.153962    1.524831
  H     -1.372898    0.301689   -2.053057
  H     -3.013251   -3.443475    2.801755
  H      0.931763   -2.045305   -0.685979
44
COT2U2CO5----25Q
  U     -1.395097   -0.702407   -1.107569
  U      2.214585    0.569339    0.301527
  C     -2.501602    0.967960    0.084197
  O     -3.032299    1.808131    0.697533
  C      0.244892    0.749147   -1.444311
  C     -0.395659    0.556522    0.406701
  C     -1.713485    1.272218   -2.307763
  C      3.192596    2.830730    0.198669
  O      1.131377    1.631311   -1.518452
  O     -1.847121    2.262476   -2.910122
  O      3.661651    3.887787    0.148651
  O      0.215920    1.358572    1.166519
  H     -2.117600   -3.292067    1.145853
  C     -2.223825   -2.997543    0.089212
  C     -3.534463   -1.344542   -2.613266
  C     -1.106373   -3.384011   -0.696950
  C     -3.396849   -2.231331   -0.146015
  C     -3.946847   -1.560356   -1.273389
  C     -2.400049   -1.708002   -3.392609
  H     -3.989235   -2.070758    0.768698
  H     -4.861877   -1.001610   -1.020066
  H     -4.205825   -0.657549   -3.152872
  H      5.400052    0.555216   -1.127442
  C      4.761146    0.046812   -0.387424
  C      3.130425   -0.380706    2.605170
  C      3.955631   -0.969138   -0.968926
  C      4.860102    0.628433    0.905688
  C      4.166318    0.472928    2.137771
  C      2.383191   -1.452546    2.041306
  H      5.581616    1.460908    0.934733
  H      4.457497    1.231207    2.882660
  H      2.787025   -0.114348    3.617794
  C     -0.688169   -3.161448   -2.039309
  H      0.315511   -3.570010   -2.239566
  C     -1.221946   -2.465775   -3.155912
  H     -0.525385   -2.440262   -4.009411
  C      2.959855   -1.865406   -0.482415
  H      2.528327   -2.484848   -1.284366
  C      2.333501   -2.089112    0.772563
  H      1.540174   -2.849763    0.717169
  H      4.099513   -1.051371   -2.058374
  H      1.605555   -1.825214    2.727391
  H     -0.351634   -3.930659   -0.109263
  H     -2.407800   -1.239653   -4.389518
44
COT2U2CO5----26T
  U     -2.202769    1.543306    1.204290
  U     -0.527691   -1.598097    2.006208
  C     -3.506280    2.772223    2.891507
  C     -1.013006   -1.009335    4.225988
  O     -4.230796    3.271133    3.642701
  O     -1.229779   -0.650779    5.315919
  C     -2.602910   -0.618881    1.298303
  C     -3.921874    0.408609    2.243284
  O     -4.800442   -0.172777    2.777935
  C     -0.514387    0.527909    2.624040
  O     -0.638421    1.735596    2.940971
  O     -2.736597   -1.876110    1.427709
  H      2.411237   -0.050073    1.145584
  C      1.975886   -1.043716    1.335233
  C      0.123356   -3.852035    0.646862
  C      1.406728   -1.617934    0.162935
  C      2.049245   -1.414942    2.706326
  C      1.541100   -2.494101    3.473015
  C      0.650410   -2.784429   -0.127478
  H      1.513103   -0.959182   -0.714288
  H      2.532664   -0.644114    3.326365
  H      0.308513   -2.814160   -1.174717
  H     -0.939217    0.167417   -1.747504
  C     -1.448585    1.056066   -1.343580
  C     -4.078430    2.909316   -0.159011
  C     -0.535687    2.033305   -0.863475
  C     -2.860534    0.904379   -1.325780
  C     -3.951788    1.662806   -0.826672
  C     -0.662561    3.277533   -0.192475
  H      0.514611    1.718544   -0.969597
  H     -3.177330   -0.077195   -1.711404
  H     -4.911336    1.130121   -0.914010
  C      0.752535   -3.645201    3.187602
  H      0.460262   -4.183680    4.103496
  C      0.169310   -4.209424    2.022460
  H     -0.468901   -5.078436    2.251134
  C     -3.166423    3.920286    0.262244
  H     -3.671162    4.746495    0.787873
  C     -1.754419    4.065270    0.261189
  H     -1.425512    4.958703    0.815990
  H     -0.535172   -4.513423    0.061265
  H      1.733176   -2.374232    4.550812
  H     -5.116820    3.129575    0.134056
  H      0.310989    3.696025    0.108837
44
COT2U2CO5----27T
  U      1.183208    0.162052   -0.854453
  U     -1.768813   -0.611297    1.576572
  C      2.712193   -1.410430   -0.009322
  O      3.481356   -2.164282    0.424656
  C      0.666215   -0.042816    1.266433
  C      2.225529    0.557148    1.117354
  C     -1.269818   -2.850991    0.590787
  C     -0.653591   -2.062189   -0.229291
  O      2.887433    0.841590    2.073327
  O      0.264099   -0.335812    2.457560
  O     -1.974900   -2.848123    1.673408
  O      0.155901   -1.798627   -1.202700
  H     -1.347697    2.386260   -0.110176
  C     -2.087672    1.794485    0.451245
  C     -3.597597    0.457310    3.222205
  C     -2.044530    2.060613    1.844764
  C     -2.774427    0.860115   -0.375462
  C     -3.756165   -0.145027   -0.150264
  C     -2.659862    1.499176    2.993320
  H     -1.266196    2.795737    2.105019
  H     -2.446523    0.902342   -1.426741
  H     -2.242267    1.901823    3.930406
  C      3.349222    1.647053   -1.394271
  C      0.142463    2.072981   -2.521165
  C      2.316216    2.590264   -1.147154
  C      1.299603   -0.031858   -3.575048
  C      0.267068    0.909052   -3.326513
  C      0.989670    2.768549   -1.617688
  H      2.582751    3.301927   -0.350295
  H     -0.679246    0.634565   -3.819552
  H      0.475384    3.604262   -1.115395
  H     -0.873274    2.499826   -2.558156
  C     -4.336653   -0.428331    2.389935
  H     -4.914391   -1.165247    2.970912
  C     -4.415950   -0.661773    0.993486
  H     -5.036760   -1.539906    0.754000
  C      2.617524   -0.220464   -3.091840
  H      3.062944   -1.167134   -3.436423
  C      3.471238    0.479649   -2.189304
  H      4.425436   -0.044961   -2.024697
  H      4.218451    1.800015   -0.736302
  H      0.954620   -0.877269   -4.190813
  H     -3.739604    0.245603    4.294797
  H     -3.987547   -0.714866   -1.064241
44
COT2U2CO5----28Q
  U     -0.883776    1.940856    0.426696
  U     -0.833074   -1.896882    1.925554
  C     -2.131145    2.309223    2.517729
  O     -2.645560    2.611018    3.510193
  C     -2.696412   -0.657379    2.806421
  C     -1.912811   -0.655509    0.386187
  C      0.151758    0.139426    2.322635
  C      0.083345   -0.623337    0.367468
  O     -3.701940   -0.218481    3.186745
  O      0.507470    0.216913   -0.442440
  O      0.657312    1.251368    2.281280
  O     -2.351312    0.208541   -0.387773
  H      2.109830   -2.924335    3.470079
  C      1.127794   -3.291810    3.132244
  C     -2.271340   -3.767926    3.239425
  C      1.145474   -3.720222    1.775691
  C      0.122085   -3.137446    4.125453
  C     -1.284502   -3.331712    4.168404
  C     -2.256090   -4.188646    1.881346
  H      0.511243   -2.675691    5.047104
  H     -1.727530   -2.991610    5.118335
  H     -3.291877   -3.696813    3.648221
  H      1.079764    2.524751   -2.410017
  C      0.388792    3.027953   -1.716140
  C     -2.637003    3.843379   -0.327765
  C      1.050818    3.509381   -0.558230
  C     -0.966718    2.862010   -2.095539
  C     -2.223770    3.183754   -1.514559
  C      0.640189    4.115174    0.660691
  H      2.130401    3.289949   -0.572762
  H     -1.074340    2.261677   -3.012899
  H     -3.069551    2.768109   -2.084221
  C      0.160679   -4.149946    0.846963
  H      0.572343   -4.291409   -0.164776
  C     -1.249622   -4.341335    0.889896
  H     -1.668334   -4.594925   -0.096988
  C     -0.608179    4.510340    1.205114
  H     -0.514376    4.918253    2.224124
  C     -1.963265    4.424283    0.778539
  H     -2.663144    4.808194    1.537267
  H     -3.732285    3.850232   -0.206134
  H      1.473270    4.251994    1.367825
  H      2.137591   -3.604743    1.311648
  H     -3.268814   -4.353913    1.479770
44
COT2U2CO5----29T
  U     -1.827585    0.859376    0.061163
  U      1.567288   -0.565696    0.146474
  C     -2.509947   -1.238024   -0.747705
  C      0.389277   -2.649228    0.372179
  O     -2.818341   -2.265135   -1.208163
  O     -0.179710   -3.646771    0.541762
  C     -0.132312   -0.166741    1.454565
  C     -0.463788   -0.295735   -1.283587
  O      0.330597   -0.969728   -1.943744
  C      1.327636   -1.550069    2.236282
  O      1.176676   -1.979949    3.316307
  O     -1.169642    0.068541    2.135147
  H     -1.217349    4.157895    1.106760
  C     -1.884939    3.540632    0.483542
  C     -4.448848    1.373556   -0.208938
  C     -2.985107    3.021269    1.217605
  C     -1.376766    3.342780   -0.827438
  C     -3.959427    1.206895   -1.536605
  C     -4.050842    2.125044    0.928138
  H     -2.969319    3.323935    2.276876
  H     -4.660541    1.893936    1.817163
  H     -5.295580    0.700934    0.006932
  C      2.924707    1.265321    1.566734
  C      4.111512   -1.279051   -0.415779
  C      3.062410    0.679465   -1.807735
  C      3.618459    0.049951    1.796984
  C      4.087649   -1.016516    0.979227
  C      3.696771   -0.566655   -1.572466
  H      3.725137   -0.172354    2.870214
  H      4.448072   -1.869179    1.575972
  H      3.821702   -1.155049   -2.495608
  H      4.483221   -2.290016   -0.648745
  C      2.453063    1.943931    0.412239
  H      1.855627    2.835569    0.658843
  C      2.526775    1.705377   -0.988862
  H      1.973944    2.458677   -1.571625
  C     -2.846855    1.702043   -2.263656
  H     -2.751653    1.239957   -3.258033
  C     -1.765164    2.573361   -1.961075
  H     -1.027106    2.623794   -2.775775
  H     -0.406406    3.842423   -0.979914
  H     -4.536342    0.459902   -2.105088
  H      2.601484    1.748118    2.502570
  H      2.815982    0.823600   -2.871380
44
COT2U2CO5----30Q
  U      1.893204   -0.187370    0.961780
  U     -1.676916    0.297144   -0.309061
  C     -0.609629   -0.102834    1.701098
  O     -0.017797   -0.372564    2.718417
  C      1.196322   -2.479989    1.013273
  C      2.479631   -1.514569   -0.857176
  C      0.615890   -0.415485   -0.794969
  C     -2.191666   -1.874622    0.570202
  O     -2.460882   -2.902012    1.040420
  O     -0.128613   -0.495812   -1.814213
  O      2.731228   -2.142633   -1.812776
  O      0.892188   -3.602064    0.975147
  C      2.234743    2.421134    0.446610
  C      3.274738    0.615362    3.175960
  C      4.578170   -0.020330    0.992062
  C      1.898764    2.395536    1.830129
  C      2.341176    1.662133    2.958675
  C      4.204360   -0.084276    2.360316
  H      1.037373    3.042370    2.061367
  H      1.730497    1.865187    3.852515
  H      4.699562   -0.911440    2.894435
  H      3.216868    0.205386    4.197211
  H     -3.336539    1.533546    2.487123
  C     -3.339256    1.552785    1.385927
  C     -2.315945    2.486473   -1.759973
  C     -4.110441    0.503407    0.825944
  C     -2.471223    2.550182    0.860252
  C     -2.062913    2.952193   -0.444099
  C     -3.084571    1.428073   -2.321579
  H     -1.962747    3.120644    1.653516
  H     -1.307665    3.754266   -0.418515
  H     -1.707889    3.009068   -2.515926
  C     -3.920244    0.407452   -1.797416
  H     -4.255359   -0.300684   -2.572917
  C     -4.338820    0.020243   -0.494707
  H     -4.934569   -0.906568   -0.504218
  C      4.166067    0.746410   -0.133310
  H      4.657952    0.419344   -1.062420
  C      3.184053    1.745732   -0.364280
  H      3.082159    1.994890   -1.432121
  H     -4.579397   -0.132831    1.593377
  H     -2.924775    1.324579   -3.406803
  H      1.573664    3.080542   -0.137550
  H      5.296370   -0.808381    0.715153
44
COT2U2CO5----31Q
  U     -1.439993    2.399260    0.879160
  U     -1.183230   -1.337104    2.006121
  C     -1.192847    2.490620    3.196653
  O     -1.041680    2.550379    4.355419
  C     -3.330608    2.405480    2.229388
  O     -4.288107    2.385491    2.905256
  C     -2.681923    0.613941    1.308261
  C     -0.045635    1.001640    1.982833
  C     -1.800583   -0.928087    4.328489
  O     -3.345856   -0.403601    1.559179
  O     -2.092140   -0.818672    5.445120
  O      0.654533    0.191529    2.580057
  H      0.801632    1.312894   -1.561740
  C      0.107617    2.131458   -1.312996
  C     -2.927087    3.708887   -0.964890
  C      0.731439    3.157741   -0.554879
  C     -1.223843    1.860293   -1.733321
  C     -2.479733    2.515032   -1.591460
  C     -2.307035    4.724841   -0.190285
  H     -1.318552    0.880545   -2.227702
  H     -3.310484    1.918629   -2.000669
  H     -4.022163    3.820679   -1.004792
  H      1.797263   -2.799598    3.016929
  C      0.848769   -3.018481    2.501697
  C     -2.506736   -3.660088    2.199117
  C      0.917252   -2.740158    1.110090
  C     -0.185917   -3.376510    3.405311
  C     -1.580910   -3.649832    3.277506
  C     -0.008258   -2.724448    0.029576
  H      1.908223   -2.360339    0.813444
  H      0.154274   -3.403105    4.452569
  H     -2.063227   -3.843820    4.248503
  C     -1.400455   -2.979754   -0.089542
  H     -1.787465   -2.753749   -1.096201
  C     -2.430404   -3.377420    0.810417
  H     -3.423641   -3.365648    0.334537
  C     -0.983398    4.974432    0.263827
  H     -0.931468    5.830547    0.955508
  C      0.275718    4.328630    0.107466
  H      1.067282    4.806360    0.707022
  H     -3.540977   -3.834279    2.536264
  H      0.438903   -2.355072   -0.907237
  H      1.794172    2.947529   -0.355999
  H     -3.036492    5.433319    0.233297
44
COT2U2CO5----32S
  U     -1.080699    1.754320    1.639643
  U     -0.756598   -1.660691    2.544043
  C     -0.810677    3.743299    3.200063
  O     -0.672723    4.617358    3.934981
  C     -2.012997   -1.433506    4.549074
  C     -2.301534   -0.087002    2.643183
  C     -0.367571    0.206692    3.644790
  C      0.568907   -0.021501    1.830285
  O     -2.622519   -1.221050    5.517368
  O     -2.930890    0.994649    2.800656
  O     -0.310436    1.379353    4.017368
  O      1.112796    1.097974    1.598000
  H     -0.791281   -4.365299    4.759729
  C     -0.698265   -4.114880    3.690994
  C     -1.765074   -3.176916    0.580189
  C      0.643041   -3.834562    3.317997
  C     -1.964470   -4.055867    3.041449
  C     -2.407367   -3.651745    1.757501
  C      1.283531   -3.388400    2.130117
  H      1.340136   -3.910116    4.168398
  H     -2.797442   -4.285671    3.724160
  H     -3.505826   -3.622322    1.679481
  H     -0.072325    5.024122    0.683933
  C     -0.651827    4.148687    0.348872
  C     -1.186908    1.028088   -0.956924
  C     -2.016209    4.207439    0.762625
  C      0.134036    3.215747   -0.368676
  C     -0.092413    1.927515   -0.908074
  C     -3.129591    3.337715    0.663219
  H     -2.247270    5.126460    1.324771
  H      1.193704    3.511021   -0.424081
  H      0.839036    1.463809   -1.267551
  C     -0.416174   -2.951484    0.184886
  H     -0.343976   -2.518556   -0.825580
  C      0.846203   -3.044186    0.823038
  H      1.665783   -2.665363    0.193126
  C     -2.535954    1.075993   -0.520441
  H     -3.059232    0.117538   -0.659285
  C     -3.341308    2.043547    0.132185
  H     -4.335654    1.648907    0.390317
  H     -2.486080   -2.873714   -0.195946
  H      2.358682   -3.199306    2.276726
  H     -0.907963    0.042918   -1.360642
  H     -4.007588    3.714975    1.211580
